# Supplementary material for: VaDiR: an integrated approach to Variant Detection in RNA
Source: Gigascience. 2017 Dec 18;7(2):1–13. doi: 10.1093/gigascience/gix122 (PMC5827345; doi:10.1093/gigascience/gix122)
Supplement: Supplemental material [file gix122_supp.zip]

Archive with 15 entries (15 files):
- SupplementaryFigure1_venn-diagram_weighing.pdf
- SupplementaryFigure2_precision_recall_curve_weighting.pdf
- SupplementaryFigure3_missed_timeline.pdf
- SupplementaryFigure4_false_negative_dp5af3c50_missed_pie.pdf
- SupplementaryFigure5_discordant_timeline.pdf
- SupplementaryFigure6_kindMutation_bargraph.pdf
- SupplementaryFigure7_spiked_violin.pdf
- SupplementaryFigure8_radia-violin.pdf
- SupplementaryFigure9_AF-resistantVSsensitive.pdf
- SupplementaryTable1_Sample_ID_List.pdf
- SupplementaryTable2_performance_callers.pdf
- SupplementaryTable3_used_Software.pdf
- SupplementaryTable4_filtering_of_caller.pdf
- SupplementaryTable5_12samples_weightCombo_unique_sort.txt
- SupplementaryTable6_12samples_weightCombo_vaf_unique_sort.txt
