# Supplementary material for: VaDiR: an integrated approach to Variant Detection in RNA
Source: Gigascience. 2017 Dec 18;7(2):1–13. doi: 10.1093/gigascience/gix122 (PMC5827345; doi:10.1093/gigascience/gix122)
Supplement: Supplemental material [file gix122_supp.zip › SupplementaryTable5_12samples_weightCombo_unique_sort.txt]

combination(s|r|m)	weights	auc	e-valu	TP	FP	TN	FN	sensitivity	specificity	precision	threshold
0.1|1|1	0.048|0.476|0.476	0.402372724301054	796	288	71	426697119	725	0.284304047384008	0.999999833605654	0.802228412256267	0.960000000000001
0.1|0.9|1	0.050|0.450|0.500	0.40191284114395	796	288	71	426697119	725	0.284304047384008	0.999999833605654	0.802228412256267	0.960000000000001
0.1|1|0.9	0.050|0.500|0.450	0.392248255397206	796	288	71	426697119	725	0.284304047384008	0.999999833605654	0.802228412256267	0.960000000000001
0.1|0.8|1	0.053|0.421|0.526	0.378998412864681	796	288	71	426697119	725	0.284304047384008	0.999999833605654	0.802228412256267	0.960000000000001
0.1|0.9|0.9	0.053|0.474|0.474	0.402372724301054	796	288	71	426697119	725	0.284304047384008	0.999999833605654	0.802228412256267	0.960000000000001
0.1|1|0.8	0.053|0.526|0.421	0.374070615226539	796	288	71	426697119	725	0.284304047384008	0.999999833605654	0.802228412256267	0.960000000000001
0.1|0.7|1	0.056|0.389|0.556	0.361025651225354	796	288	71	426697119	725	0.284304047384008	0.999999833605654	0.802228412256267	0.960000000000001
0.1|0.8|0.9	0.056|0.444|0.500	0.40191284114395	796	288	71	426697119	725	0.284304047384008	0.999999833605654	0.802228412256267	0.960000000000001
0.1|0.9|0.8	0.056|0.500|0.444	0.392248255397206	796	288	71	426697119	725	0.284304047384008	0.999999833605654	0.802228412256267	0.960000000000001
0.1|1|0.7	0.056|0.556|0.389	0.353826911521777	796	288	71	426697119	725	0.284304047384008	0.999999833605654	0.802228412256267	0.960000000000001
0.1|0.6|1	0.059|0.353|0.588	0.333805952987897	796	288	71	426697119	725	0.284304047384008	0.999999833605654	0.802228412256267	0.960000000000001
0.1|0.7|0.9	0.059|0.412|0.529	0.374635500344083	796	288	71	426697119	725	0.284304047384008	0.999999833605654	0.802228412256267	0.960000000000001
0.1|0.8|0.8	0.059|0.471|0.471	0.402372724301054	796	288	71	426697119	725	0.284304047384008	0.999999833605654	0.802228412256267	0.960000000000001
0.1|0.9|0.7	0.059|0.529|0.412	0.366664933625965	796	288	71	426697119	725	0.284304047384008	0.999999833605654	0.802228412256267	0.960000000000001
0.1|1|0.6	0.059|0.588|0.353	0.328150867313399	796	288	71	426697119	725	0.284304047384008	0.999999833605654	0.802228412256267	0.960000000000001
0.1|0.5|1	0.062|0.312|0.625	0.306894199397792	796	288	71	426697119	725	0.284304047384008	0.999999833605654	0.802228412256267	0.940000000000001
0.1|0.6|0.9	0.062|0.375|0.562	0.347723746753978	796	288	71	426697119	725	0.284304047384008	0.999999833605654	0.802228412256267	0.940000000000001
0.1|0.7|0.8	0.062|0.437|0.500	0.397857873270705	796	288	71	426697119	725	0.284304047384008	0.999999833605654	0.802228412256267	0.940000000000001
0.1|0.8|0.7	0.062|0.500|0.437	0.385150518443985	796	288	71	426697119	725	0.284304047384008	0.999999833605654	0.802228412256267	0.940000000000001
0.1|0.9|0.6	0.062|0.562|0.375	0.34129683406494	796	288	71	426697119	725	0.284304047384008	0.999999833605654	0.802228412256267	0.940000000000001
0.1|1|0.5	0.062|0.625|0.312	0.302782767752374	796	288	71	426697119	725	0.284304047384008	0.999999833605654	0.802228412256267	0.940000000000001
0.1|0.4|1	0.067|0.267|0.667	0.279674501160334	796	288	71	426697119	725	0.284304047384008	0.999999833605654	0.802228412256267	0.940000000000001
0.1|0.5|0.9	0.067|0.333|0.600	0.329808627677061	796	288	71	426697119	725	0.284304047384008	0.999999833605654	0.802228412256267	0.940000000000001
0.1|0.6|0.8	0.067|0.400|0.533	0.375384402157563	796	288	71	426697119	725	0.284304047384008	0.999999833605654	0.802228412256267	0.940000000000001
0.1|0.7|0.7	0.067|0.467|0.467	0.402680668948406	796	288	71	426697119	725	0.284304047384008	0.999999833605654	0.802228412256267	0.940000000000001
0.1|0.8|0.6	0.067|0.533|0.400	0.367950113946262	796	288	71	426697119	725	0.284304047384008	0.999999833605654	0.802228412256267	0.940000000000001
0.1|0.9|0.5	0.067|0.600|0.333	0.320960407923041	796	288	71	426697119	725	0.284304047384008	0.999999833605654	0.802228412256267	0.940000000000001
0.1|1|0.4	0.067|0.667|0.267	0.277106723543996	796	288	71	426697119	725	0.284304047384008	0.999999833605654	0.802228412256267	0.940000000000001
0.1|0.3|1	0.071|0.214|0.714	0.248091890402279	796	288	71	426697119	725	0.284304047384008	0.999999833605654	0.802228412256267	0.940000000000001
0.1|0.4|0.9	0.071|0.286|0.643	0.293284350279063	796	288	71	426697119	725	0.284304047384008	0.999999833605654	0.802228412256267	0.940000000000001
0.1|0.5|0.8	0.071|0.357|0.571	0.343360834233381	796	288	71	426697119	725	0.284304047384008	0.999999833605654	0.802228412256267	0.940000000000001
0.1|0.6|0.7	0.071|0.429|0.500	0.397857873270705	796	288	71	426697119	725	0.284304047384008	0.999999833605654	0.802228412256267	0.940000000000001
0.1|0.7|0.6	0.071|0.500|0.429	0.385150518443985	796	288	71	426697119	725	0.284304047384008	0.999999833605654	0.802228412256267	0.940000000000001
0.1|0.8|0.5	0.071|0.571|0.357	0.333891152464367	796	288	71	426697119	725	0.284304047384008	0.999999833605654	0.802228412256267	0.940000000000001
0.1|0.9|0.4	0.071|0.643|0.286	0.289944745648185	796	288	71	426697119	725	0.284304047384008	0.999999833605654	0.802228412256267	0.940000000000001
0.1|1|0.3	0.071|0.714|0.214	0.244024997735045	796	288	71	426697119	725	0.284304047384008	0.999999833605654	0.802228412256267	0.940000000000001
0.1|0.2|1	0.077|0.154|0.769	0.207262343046093	796	288	71	426697119	725	0.284304047384008	0.999999833605654	0.802228412256267	0.940000000000001
0.1|0.3|0.9	0.077|0.231|0.692	0.261701739521008	796	288	71	426697119	725	0.284304047384008	0.999999833605654	0.802228412256267	0.940000000000001
0.1|0.4|0.8	0.077|0.308|0.615	0.316141135995923	796	288	71	426697119	725	0.284304047384008	0.999999833605654	0.802228412256267	0.940000000000001
0.1|0.5|0.7	0.077|0.385|0.538	0.370580532470838	796	288	71	426697119	725	0.284304047384008	0.999999833605654	0.802228412256267	0.940000000000001
0.1|0.6|0.6	0.077|0.462|0.462	0.402680668948406	796	288	71	426697119	725	0.284304047384008	0.999999833605654	0.802228412256267	0.940000000000001
0.1|0.7|0.5	0.077|0.538|0.385	0.359567196672744	796	288	71	426697119	725	0.284304047384008	0.999999833605654	0.802228412256267	0.940000000000001
0.1|0.8|0.4	0.077|0.615|0.308	0.308215108255989	796	288	71	426697119	725	0.284304047384008	0.999999833605654	0.802228412256267	0.940000000000001
0.1|0.9|0.3	0.077|0.692|0.231	0.256863019839234	796	288	71	426697119	725	0.284304047384008	0.999999833605654	0.802228412256267	0.940000000000001
0.1|1|0.2	0.077|0.769|0.154	0.205510931422479	796	288	71	426697119	725	0.284304047384008	0.999999833605654	0.802228412256267	0.940000000000001
0.1|0.1|1	0.083|0.083|0.833	0.166740740337259	796	288	71	426697119	725	0.284304047384008	0.999999833605654	0.802228412256267	0.92
0.1|0.2|0.9	0.083|0.167|0.750	0.221180136812174	796	288	71	426697119	725	0.284304047384008	0.999999833605654	0.802228412256267	0.92
0.1|0.3|0.8	0.083|0.250|0.667	0.275619533287089	796	288	71	426697119	725	0.284304047384008	0.999999833605654	0.802228412256267	0.92
0.1|0.4|0.7	0.083|0.333|0.583	0.330058929762004	796	288	71	426697119	725	0.284304047384008	0.999999833605654	0.802228412256267	0.92
0.1|0.5|0.6	0.083|0.417|0.500	0.393802905397459	796	288	71	426697119	725	0.284304047384008	0.999999833605654	0.802228412256267	0.92
0.1|0.6|0.5	0.083|0.500|0.417	0.378052781490763	796	288	71	426697119	725	0.284304047384008	0.999999833605654	0.802228412256267	0.92
0.1|0.7|0.4	0.083|0.583|0.333	0.32136107500753	796	288	71	426697119	725	0.284304047384008	0.999999833605654	0.802228412256267	0.92
0.1|0.8|0.3	0.083|0.667|0.250	0.270008986590775	796	288	71	426697119	725	0.284304047384008	0.999999833605654	0.802228412256267	0.92
0.1|0.9|0.2	0.083|0.750|0.167	0.21865689817402	796	288	71	426697119	725	0.284304047384008	0.999999833605654	0.802228412256267	0.92
0.1|1|0.1	0.083|0.833|0.083	0.167304809757265	796	288	71	426697119	725	0.284304047384008	0.999999833605654	0.802228412256267	0.92
0.1|0.1|0.9	0.091|0.091|0.818	0.17598767693539	796	288	71	426697119	725	0.284304047384008	0.999999833605654	0.802228412256267	0.92
0.1|0.2|0.8	0.091|0.182|0.727	0.234789985930903	796	288	71	426697119	725	0.284304047384008	0.999999833605654	0.802228412256267	0.92
0.1|0.3|0.7	0.091|0.273|0.636	0.298476319003949	796	288	71	426697119	725	0.284304047384008	0.999999833605654	0.802228412256267	0.92
0.1|0.4|0.6	0.091|0.364|0.545	0.357278627999462	796	288	71	426697119	725	0.284304047384008	0.999999833605654	0.802228412256267	0.92
0.1|0.5|0.5	0.091|0.455|0.455	0.399144422073815	796	288	71	426697119	725	0.284304047384008	0.999999833605654	0.802228412256267	0.92
0.1|0.6|0.4	0.091|0.545|0.364	0.347037119215908	796	288	71	426697119	725	0.284304047384008	0.999999833605654	0.802228412256267	0.92
0.1|0.7|0.3	0.091|0.636|0.273	0.288279349198579	796	288	71	426697119	725	0.284304047384008	0.999999833605654	0.802228412256267	0.92
0.1|0.8|0.2	0.091|0.727|0.182	0.231494920278209	796	288	71	426697119	725	0.284304047384008	0.999999833605654	0.802228412256267	0.92
0.1|0.9|0.1	0.091|0.818|0.091	0.17273715026088	796	288	71	426697119	725	0.284304047384008	0.999999833605654	0.802228412256267	0.92
0.2|0.9|1	0.095|0.429|0.476	0.394262788554564	796	288	71	426697119	725	0.284304047384008	0.999999833605654	0.802228412256267	0.92
0.2|1|0.9	0.095|0.476|0.429	0.388177250394612	796	288	71	426697119	725	0.284304047384008	0.999999833605654	0.802228412256267	0.92
0.1|0.1|0.8	0.100|0.100|0.800	0.189905470701471	796	288	71	426697119	725	0.284304047384008	0.999999833605654	0.802228412256267	0.9
0.1|0.2|0.7	0.100|0.200|0.700	0.257954716295115	796	288	71	426697119	725	0.284304047384008	0.999999833605654	0.802228412256267	0.9
0.1|0.3|0.6	0.100|0.300|0.600	0.326061604451168	796	288	71	426697119	725	0.284304047384008	0.999999833605654	0.802228412256267	0.9
0.1|0.4|0.5	0.100|0.400|0.500	0.394551807210939	796	288	71	426697119	725	0.284304047384008	0.999999833605654	0.802228412256267	0.9
0.2|0.9|0.9	0.100|0.450|0.450	0.399452366721168	796	288	71	426697119	725	0.284304047384008	0.999999833605654	0.802228412256267	0.9
0.1|0.5|0.4	0.100|0.500|0.400	0.37933796181106	796	288	71	426697119	725	0.284304047384008	0.999999833605654	0.802228412256267	0.9
0.1|0.6|0.3	0.100|0.600|0.300	0.314170615617172	796	288	71	426697119	725	0.284304047384008	0.999999833605654	0.802228412256267	0.9
0.1|0.7|0.2	0.100|0.700|0.200	0.250073227533365	796	288	71	426697119	725	0.284304047384008	0.999999833605654	0.802228412256267	0.9
0.1|0.8|0.1	0.100|0.800|0.100	0.185883117012422	796	288	71	426697119	725	0.284304047384008	0.999999833605654	0.802228412256267	0.9
0.2|0.7|1	0.105|0.368|0.526	0.366833509244946	796	288	71	426697119	725	0.284304047384008	0.999999833605654	0.802228412256267	0.9
0.2|0.8|0.9	0.105|0.421|0.474	0.394570733201916	796	288	71	426697119	725	0.284304047384008	0.999999833605654	0.802228412256267	0.9
0.2|0.9|0.8	0.105|0.474|0.421	0.388485195041964	796	288	71	426697119	725	0.284304047384008	0.999999833605654	0.802228412256267	0.9
0.2|1|0.7	0.105|0.526|0.368	0.352777404366876	796	288	71	426697119	725	0.284304047384008	0.999999833605654	0.802228412256267	0.9
0.1|0.1|0.7	0.111|0.111|0.778	0.199152407299602	796	288	71	426697119	725	0.284304047384008	0.999999833605654	0.802228412256267	0.9
0.1|0.2|0.6	0.111|0.222|0.667	0.271564565413844	796	288	71	426697119	725	0.284304047384008	0.999999833605654	0.802228412256267	0.9
0.1|0.3|0.5	0.111|0.333|0.556	0.348860747605619	796	288	71	426697119	725	0.284304047384008	0.999999833605654	0.802228412256267	0.9
0.2|0.7|0.9	0.111|0.389|0.500	0.389747937524214	796	288	71	426697119	725	0.284304047384008	0.999999833605654	0.802228412256267	0.9
0.1|0.4|0.4	0.111|0.444|0.444	0.399452366721168	796	288	71	426697119	725	0.284304047384008	0.999999833605654	0.802228412256267	0.9
0.2|0.9|0.7	0.111|0.500|0.389	0.370955044537542	796	288	71	426697119	725	0.284304047384008	0.999999833605654	0.802228412256267	0.9
0.1|0.5|0.3	0.111|0.556|0.333	0.332533700662113	796	288	71	426697119	725	0.284304047384008	0.999999833605654	0.802228412256267	0.9
0.1|0.6|0.2	0.111|0.667|0.222	0.262911249637554	796	288	71	426697119	725	0.284304047384008	0.999999833605654	0.802228412256267	0.9
0.1|0.7|0.1	0.111|0.778|0.111	0.191315457516037	796	288	71	426697119	725	0.284304047384008	0.999999833605654	0.802228412256267	0.9
0.2|0.5|1	0.118|0.294|0.588	0.321641049368162	796	288	71	426697119	725	0.284304047384008	0.999999833605654	0.802228412256267	0.9
0.2|0.6|0.9	0.118|0.353|0.529	0.362470596724348	796	288	71	426697119	725	0.284304047384008	0.999999833605654	0.802228412256267	0.9
0.2|0.7|0.8	0.118|0.412|0.471	0.390207820681319	796	288	71	426697119	725	0.284304047384008	0.999999833605654	0.802228412256267	0.9
0.2|0.8|0.7	0.118|0.471|0.412	0.381079513441391	796	288	71	426697119	725	0.284304047384008	0.999999833605654	0.802228412256267	0.9
0.2|0.9|0.6	0.118|0.529|0.353	0.345371722766302	796	288	71	426697119	725	0.284304047384008	0.999999833605654	0.802228412256267	0.9
0.2|1|0.5	0.118|0.588|0.294	0.306857656453736	796	288	71	426697119	725	0.284304047384008	0.999999833605654	0.802228412256267	0.9
0.1|0.1|0.6	0.125|0.125|0.750	0.213070201065684	796	288	71	426697119	725	0.284304047384008	0.999999833605654	0.802228412256267	0.88
0.1|0.2|0.5	0.125|0.250|0.625	0.294729295778057	796	288	71	426697119	725	0.284304047384008	0.999999833605654	0.802228412256267	0.88
0.2|0.5|0.9	0.125|0.312|0.562	0.335558843134243	796	288	71	426697119	725	0.284304047384008	0.999999833605654	0.802228412256267	0.88
0.1|0.3|0.4	0.125|0.375|0.500	0.385692969650969	796	288	71	426697119	725	0.284304047384008	0.999999833605654	0.802228412256267	0.88
0.2|0.7|0.7	0.125|0.438|0.438	0.395916119846576	796	288	71	426697119	725	0.284304047384008	0.999999833605654	0.802228412256267	0.88
0.1|0.4|0.3	0.125|0.500|0.375	0.363857307584321	796	288	71	426697119	725	0.284304047384008	0.999999833605654	0.802228412256267	0.88
0.2|0.9|0.5	0.125|0.562|0.312	0.320003623205277	796	288	71	426697119	725	0.284304047384008	0.999999833605654	0.802228412256267	0.88
0.1|0.5|0.2	0.125|0.625|0.250	0.281489556892711	796	288	71	426697119	725	0.284304047384008	0.999999833605654	0.802228412256267	0.88
0.1|0.6|0.1	0.125|0.750|0.125	0.204461424267578	796	288	71	426697119	725	0.284304047384008	0.999999833605654	0.802228412256267	0.88
0.3|1|1	0.130|0.435|0.435	0.395916119846576	796	288	71	426697119	725	0.284304047384008	0.999999833605654	0.802228412256267	0.88
0.2|0.3|1	0.133|0.200|0.667	0.267509597540599	796	288	71	426697119	725	0.284304047384008	0.999999833605654	0.802228412256267	0.88
0.2|0.4|0.9	0.133|0.267|0.600	0.317643724057325	796	288	71	426697119	725	0.284304047384008	0.999999833605654	0.802228412256267	0.88
0.2|0.5|0.8	0.133|0.333|0.533	0.358415628851103	796	288	71	426697119	725	0.284304047384008	0.999999833605654	0.802228412256267	0.88
0.2|0.6|0.7	0.133|0.400|0.467	0.390956722494799	796	288	71	426697119	725	0.284304047384008	0.999999833605654	0.802228412256267	0.88
0.2|0.7|0.6	0.133|0.467|0.400	0.382364693761687	796	288	71	426697119	725	0.284304047384008	0.999999833605654	0.802228412256267	0.88
0.2|0.8|0.5	0.133|0.533|0.333	0.338273985813081	796	288	71	426697119	725	0.284304047384008	0.999999833605654	0.802228412256267	0.88
0.2|0.9|0.4	0.133|0.600|0.267	0.299667197063378	796	288	71	426697119	725	0.284304047384008	0.999999833605654	0.802228412256267	0.88
0.2|1|0.3	0.133|0.667|0.200	0.255813512684333	796	288	71	426697119	725	0.284304047384008	0.999999833605654	0.802228412256267	0.88
0.3|0.9|1	0.136|0.409|0.455	0.391034486327325	796	288	71	426697119	725	0.284304047384008	0.999999833605654	0.802228412256267	0.88
0.3|1|0.9	0.136|0.455|0.409	0.384948948167373	796	288	71	426697119	725	0.284304047384008	0.999999833605654	0.802228412256267	0.88
0.1|0.1|0.5	0.143|0.143|0.714	0.236234931429896	796	288	71	426697119	725	0.284304047384008	0.999999833605654	0.802228412256267	0.86
0.2|0.3|0.9	0.143|0.214|0.643	0.277064478786083	796	288	71	426697119	725	0.284304047384008	0.999999833605654	0.802228412256267	0.86
0.1|0.2|0.4	0.143|0.286|0.571	0.331503875260998	796	288	71	426697119	725	0.284304047384008	0.999999833605654	0.802228412256267	0.86
0.2|0.5|0.7	0.143|0.357|0.500	0.381638001777724	796	288	71	426697119	725	0.284304047384008	0.999999833605654	0.802228412256267	0.86
0.3|0.8|1	0.143|0.381|0.476	0.386460797455426	796	288	71	426697119	725	0.284304047384008	0.999999833605654	0.802228412256267	0.86
0.1|0.3|0.3	0.143|0.429|0.429	0.396224064493929	796	288	71	426697119	725	0.284304047384008	0.999999833605654	0.802228412256267	0.86
0.3|1|0.8	0.143|0.476|0.381	0.374289721135522	796	288	71	426697119	725	0.284304047384008	0.999999833605654	0.802228412256267	0.86
0.2|0.7|0.5	0.143|0.500|0.357	0.3567595706311	796	288	71	426697119	725	0.284304047384008	0.999999833605654	0.802228412256267	0.86
0.1|0.4|0.2	0.143|0.571|0.286	0.312905886252056	796	288	71	426697119	725	0.284304047384008	0.999999833605654	0.802228412256267	0.86
0.2|0.9|0.3	0.143|0.643|0.214	0.261553797835301	796	288	71	426697119	725	0.284304047384008	0.999999833605654	0.802228412256267	0.86
0.1|0.5|0.1	0.143|0.714|0.143	0.223039731522735	796	288	71	426697119	725	0.284304047384008	0.999999833605654	0.802228412256267	0.86
0.3|0.7|1	0.150|0.350|0.500	0.381638001777724	796	288	71	426697119	725	0.284304047384008	0.999999833605654	0.802228412256267	0.86
0.3|0.8|0.9	0.150|0.400|0.450	0.391783388140805	796	288	71	426697119	725	0.284304047384008	0.999999833605654	0.802228412256267	0.86
0.3|0.9|0.8	0.150|0.450|0.400	0.386234128487669	796	288	71	426697119	725	0.284304047384008	0.999999833605654	0.802228412256267	0.86
0.3|1|0.7	0.150|0.500|0.350	0.355916867855745	796	288	71	426697119	725	0.284304047384008	0.999999833605654	0.802228412256267	0.86
0.2|0.1|1	0.154|0.077|0.769	0.189300151623982	796	288	71	426697119	725	0.284304047384008	0.999999833605654	0.802228412256267	0.940000000000001
0.2|0.2|0.9	0.154|0.154|0.692	0.245481868028027	796	288	71	426697119	725	0.284304047384008	0.999999833605654	0.802228412256267	0.86
0.2|0.3|0.8	0.154|0.231|0.615	0.299921264502943	796	288	71	426697119	725	0.284304047384008	0.999999833605654	0.802228412256267	0.86
0.2|0.4|0.7	0.154|0.308|0.538	0.354360660977858	796	288	71	426697119	725	0.284304047384008	0.999999833605654	0.802228412256267	0.86
0.2|0.5|0.6	0.154|0.385|0.462	0.386460797455426	796	288	71	426697119	725	0.284304047384008	0.999999833605654	0.802228412256267	0.86
0.2|0.6|0.5	0.154|0.462|0.385	0.374289721135522	796	288	71	426697119	725	0.284304047384008	0.999999833605654	0.802228412256267	0.86
0.2|0.7|0.4	0.154|0.538|0.308	0.33117624885986	796	288	71	426697119	725	0.284304047384008	0.999999833605654	0.802228412256267	0.86
0.2|0.8|0.3	0.154|0.615|0.231	0.279824160443105	796	288	71	426697119	725	0.284304047384008	0.999999833605654	0.802228412256267	0.86
0.2|0.9|0.2	0.154|0.692|0.154	0.22847207202635	796	288	71	426697119	725	0.284304047384008	0.999999833605654	0.802228412256267	0.86
0.2|1|0.1	0.154|0.769|0.077	0.174078537077965	796	288	71	426697119	725	0.284304047384008	0.999999833605654	0.802228412256267	0.940000000000001
0.3|0.6|1	0.158|0.316|0.526	0.354360660977858	796	288	71	426697119	725	0.284304047384008	0.999999833605654	0.802228412256267	0.86
0.3|0.7|0.9	0.158|0.368|0.474	0.382097884934828	796	288	71	426697119	725	0.284304047384008	0.999999833605654	0.802228412256267	0.86
0.3|0.8|0.8	0.158|0.421|0.421	0.396224064493929	796	288	71	426697119	725	0.284304047384008	0.999999833605654	0.802228412256267	0.86
0.3|0.9|0.7	0.158|0.474|0.368	0.366884039534949	796	288	71	426697119	725	0.284304047384008	0.999999833605654	0.802228412256267	0.86
0.3|1|0.6	0.158|0.526|0.316	0.33117624885986	796	288	71	426697119	725	0.284304047384008	0.999999833605654	0.802228412256267	0.86
0.2|0.1|0.9	0.167|0.083|0.750	0.203217945390063	796	288	71	426697119	725	0.284304047384008	0.999999833605654	0.802228412256267	0.92
0.1|0.1|0.4	0.167|0.167|0.667	0.259399661794109	796	288	71	426697119	725	0.284304047384008	0.999999833605654	0.802228412256267	0.84
0.2|0.3|0.7	0.167|0.250|0.583	0.313839058269024	796	288	71	426697119	725	0.284304047384008	0.999999833605654	0.802228412256267	0.84
0.3|0.5|1	0.167|0.278|0.556	0.336695843985884	796	288	71	426697119	725	0.284304047384008	0.999999833605654	0.802228412256267	0.84
0.1|0.2|0.3	0.167|0.333|0.500	0.377583033904479	796	288	71	426697119	725	0.284304047384008	0.999999833605654	0.802228412256267	0.84
0.3|0.7|0.8	0.167|0.389|0.444	0.387287463101432	796	288	71	426697119	725	0.284304047384008	0.999999833605654	0.802228412256267	0.84
0.2|0.5|0.5	0.167|0.417|0.417	0.392687817619338	796	288	71	426697119	725	0.284304047384008	0.999999833605654	0.802228412256267	0.84
0.3|0.8|0.7	0.167|0.444|0.389	0.378159155861504	796	288	71	426697119	725	0.284304047384008	0.999999833605654	0.802228412256267	0.84
0.1|0.3|0.2	0.167|0.500|0.333	0.349661833677879	796	288	71	426697119	725	0.284304047384008	0.999999833605654	0.802228412256267	0.84
0.3|1|0.5	0.167|0.556|0.278	0.31124048980245	796	288	71	426697119	725	0.284304047384008	0.999999833605654	0.802228412256267	0.84
0.2|0.7|0.3	0.167|0.583|0.250	0.292970127194646	796	288	71	426697119	725	0.284304047384008	0.999999833605654	0.802228412256267	0.84
0.1|0.4|0.1	0.167|0.667|0.167	0.241618038777891	796	288	71	426697119	725	0.284304047384008	0.999999833605654	0.802228412256267	0.84
0.2|0.9|0.1	0.167|0.750|0.083	0.187224503829506	796	288	71	426697119	725	0.284304047384008	0.999999833605654	0.802228412256267	0.92
0.4|0.9|1	0.174|0.391|0.435	0.387806184100086	796	288	71	426697119	725	0.284304047384008	0.999999833605654	0.802228412256267	0.84
0.4|1|0.9	0.174|0.435|0.391	0.381720645940134	796	288	71	426697119	725	0.284304047384008	0.999999833605654	0.802228412256267	0.84
0.3|0.4|1	0.176|0.235|0.588	0.309476145748426	796	288	71	426697119	725	0.284304047384008	0.999999833605654	0.802228412256267	0.84
0.3|0.5|0.9	0.176|0.294|0.529	0.350305693104613	796	288	71	426697119	725	0.284304047384008	0.999999833605654	0.802228412256267	0.84
0.3|0.6|0.8	0.176|0.353|0.471	0.378042917061583	796	288	71	426697119	725	0.284304047384008	0.999999833605654	0.802228412256267	0.84
0.3|0.7|0.7	0.176|0.412|0.412	0.392687817619338	796	288	71	426697119	725	0.284304047384008	0.999999833605654	0.802228412256267	0.84
0.3|0.8|0.6	0.176|0.471|0.353	0.359786302581727	796	288	71	426697119	725	0.284304047384008	0.999999833605654	0.802228412256267	0.84
0.3|0.9|0.5	0.176|0.529|0.294	0.324078511906639	796	288	71	426697119	725	0.284304047384008	0.999999833605654	0.802228412256267	0.84
0.3|1|0.4	0.176|0.588|0.235	0.285564445594073	796	288	71	426697119	725	0.284304047384008	0.999999833605654	0.802228412256267	0.84
0.2|0.1|0.8	0.182|0.091|0.727	0.212337246653264	796	288	71	426697119	725	0.284304047384008	0.999999833605654	0.802228412256267	0.92
0.2|0.2|0.7	0.182|0.182|0.636	0.282564392158321	796	288	71	426697119	725	0.284304047384008	0.999999833605654	0.802228412256267	0.82
0.2|0.3|0.6	0.182|0.273|0.545	0.337003788633236	796	288	71	426697119	725	0.284304047384008	0.999999833605654	0.802228412256267	0.82
0.2|0.4|0.5	0.182|0.364|0.455	0.383232495228187	796	288	71	426697119	725	0.284304047384008	0.999999833605654	0.802228412256267	0.82
0.4|0.9|0.9	0.182|0.409|0.409	0.39299576226669	796	288	71	426697119	725	0.284304047384008	0.999999833605654	0.802228412256267	0.82
0.2|0.5|0.4	0.182|0.455|0.364	0.371061418908283	796	288	71	426697119	725	0.284304047384008	0.999999833605654	0.802228412256267	0.82
0.2|0.6|0.3	0.182|0.545|0.273	0.311548434449803	796	288	71	426697119	725	0.284304047384008	0.999999833605654	0.802228412256267	0.82
0.2|0.7|0.2	0.182|0.636|0.182	0.260196346033048	796	288	71	426697119	725	0.284304047384008	0.999999833605654	0.802228412256267	0.82
0.2|0.8|0.1	0.182|0.727|0.091	0.192204427347566	796	288	71	426697119	725	0.284304047384008	0.999999833605654	0.802228412256267	0.92
0.3|0.3|1	0.187|0.187|0.625	0.282564392158321	796	288	71	426697119	725	0.284304047384008	0.999999833605654	0.802228412256267	0.82
0.3|0.4|0.9	0.187|0.250|0.562	0.323393939514508	796	288	71	426697119	725	0.284304047384008	0.999999833605654	0.802228412256267	0.82
0.3|0.5|0.8	0.187|0.312|0.500	0.373528066031234	796	288	71	426697119	725	0.284304047384008	0.999999833605654	0.802228412256267	0.82
0.3|0.7|0.6	0.187|0.437|0.375	0.374622908986913	796	288	71	426697119	725	0.284304047384008	0.999999833605654	0.802228412256267	0.82
0.3|0.8|0.5	0.187|0.500|0.312	0.342564096724658	796	288	71	426697119	725	0.284304047384008	0.999999833605654	0.802228412256267	0.82
0.3|0.9|0.4	0.187|0.562|0.250	0.298710412345614	796	288	71	426697119	725	0.284304047384008	0.999999833605654	0.802228412256267	0.82
0.3|1|0.3	0.187|0.625|0.187	0.260196346033048	796	288	71	426697119	725	0.284304047384008	0.999999833605654	0.802228412256267	0.82
0.3|0.6|0.7	0.188|0.375|0.438	0.383751216226841	796	288	71	426697119	725	0.284304047384008	0.999999833605654	0.802228412256267	0.82
0.4|0.7|1	0.190|0.333|0.476	0.373987949188338	796	288	71	426697119	725	0.284304047384008	0.999999833605654	0.802228412256267	0.82
0.4|0.8|0.9	0.190|0.381|0.429	0.388114128747439	796	288	71	426697119	725	0.284304047384008	0.999999833605654	0.802228412256267	0.82
0.4|0.9|0.8	0.190|0.429|0.381	0.382028590587487	796	288	71	426697119	725	0.284304047384008	0.999999833605654	0.802228412256267	0.82
0.4|1|0.7	0.190|0.476|0.333	0.352688565628506	796	288	71	426697119	725	0.284304047384008	0.999999833605654	0.802228412256267	0.82
0.2|0.1|0.7	0.200|0.100|0.700	0.235501977017476	796	288	71	426697119	725	0.284304047384008	0.999999833605654	0.802228412256267	0.9
0.3|0.2|1	0.200|0.133|0.667	0.249547406118488	796	288	71	426697119	725	0.284304047384008	0.999999833605654	0.802228412256267	0.88
0.1|0.1|0.3	0.200|0.200|0.600	0.305786765084943	796	288	71	426697119	725	0.284304047384008	0.999999833605654	0.802228412256267	0.8
0.3|0.4|0.8	0.200|0.267|0.533	0.34655866987872	796	288	71	426697119	725	0.284304047384008	0.999999833605654	0.802228412256267	0.8
0.2|0.3|0.5	0.200|0.300|0.500	0.373836010678587	796	288	71	426697119	725	0.284304047384008	0.999999833605654	0.802228412256267	0.8
0.3|0.5|0.7	0.200|0.333|0.467	0.374295893835691	796	288	71	426697119	725	0.284304047384008	0.999999833605654	0.802228412256267	0.8
0.4|0.7|0.9	0.200|0.350|0.450	0.379177527354942	796	288	71	426697119	725	0.284304047384008	0.999999833605654	0.802228412256267	0.8
0.1|0.2|0.2	0.200|0.400|0.400	0.398685135440972	796	288	71	426697119	725	0.284304047384008	0.999999833605654	0.802228412256267	0.8
0.4|0.9|0.7	0.200|0.450|0.350	0.363963681955062	796	288	71	426697119	725	0.284304047384008	0.999999833605654	0.802228412256267	0.8
0.3|0.7|0.5	0.200|0.467|0.333	0.352996510275859	796	288	71	426697119	725	0.284304047384008	0.999999833605654	0.802228412256267	0.8
0.2|0.5|0.3	0.200|0.500|0.300	0.342872041372011	796	288	71	426697119	725	0.284304047384008	0.999999833605654	0.802228412256267	0.8
0.3|0.8|0.4	0.200|0.533|0.267	0.31728871960077	796	288	71	426697119	725	0.284304047384008	0.999999833605654	0.802228412256267	0.8
0.1|0.3|0.1	0.200|0.600|0.200	0.278681930851067	796	288	71	426697119	725	0.284304047384008	0.999999833605654	0.802228412256267	0.8
0.3|1|0.2	0.200|0.667|0.133	0.224381118339819	796	288	71	426697119	725	0.284304047384008	0.999999833605654	0.802228412256267	0.88
0.2|0.7|0.1	0.200|0.700|0.100	0.210782734602723	796	288	71	426697119	725	0.284304047384008	0.999999833605654	0.802228412256267	0.9
0.5|0.9|1	0.208|0.375|0.417	0.384577881872848	796	288	71	426697119	725	0.284304047384008	0.999999833605654	0.802228412256267	0.8
0.5|1|0.9	0.208|0.417|0.375	0.378492343712896	796	288	71	426697119	725	0.284304047384008	0.999999833605654	0.802228412256267	0.8
0.4|0.5|1	0.211|0.263|0.526	0.34655866987872	796	288	71	426697119	725	0.284304047384008	0.999999833605654	0.802228412256267	0.8
0.4|0.6|0.9	0.211|0.316|0.474	0.369932981315093	796	288	71	426697119	725	0.284304047384008	0.999999833605654	0.802228412256267	0.8
0.4|0.7|0.8	0.211|0.368|0.421	0.384059160874194	796	288	71	426697119	725	0.284304047384008	0.999999833605654	0.802228412256267	0.8
0.4|0.8|0.7	0.211|0.421|0.368	0.374930853634266	796	288	71	426697119	725	0.284304047384008	0.999999833605654	0.802228412256267	0.8
0.4|0.9|0.6	0.211|0.474|0.316	0.345590828675285	796	288	71	426697119	725	0.284304047384008	0.999999833605654	0.802228412256267	0.8
0.4|1|0.5	0.211|0.526|0.263	0.31728871960077	796	288	71	426697119	725	0.284304047384008	0.999999833605654	0.802228412256267	0.8
0.3|0.1|1	0.214|0.071|0.714	0.216658055413585	796	288	71	426697119	725	0.284304047384008	0.999999833605654	0.802228412256267	0.940000000000001
0.3|0.2|0.9	0.214|0.143|0.643	0.263592835219499	796	288	71	426697119	725	0.284304047384008	0.999999833605654	0.802228412256267	0.86
0.3|0.3|0.8	0.214|0.214|0.571	0.314976059120665	796	288	71	426697119	725	0.284304047384008	0.999999833605654	0.802228412256267	0.8
0.3|0.4|0.7	0.214|0.286|0.500	0.365051347795842	796	288	71	426697119	725	0.284304047384008	0.999999833605654	0.802228412256267	0.8
0.3|0.5|0.6	0.214|0.357|0.429	0.379696248353596	796	288	71	426697119	725	0.284304047384008	0.999999833605654	0.802228412256267	0.8
0.3|0.6|0.5	0.214|0.429|0.357	0.367525172033692	796	288	71	426697119	725	0.284304047384008	0.999999833605654	0.802228412256267	0.8
0.3|0.7|0.4	0.214|0.500|0.286	0.334623656996082	796	288	71	426697119	725	0.284304047384008	0.999999833605654	0.802228412256267	0.8
0.3|0.8|0.3	0.214|0.571|0.214	0.284206993791819	796	288	71	426697119	725	0.284304047384008	0.999999833605654	0.802228412256267	0.8
0.3|0.9|0.2	0.214|0.643|0.143	0.237979502076915	796	288	71	426697119	725	0.284304047384008	0.999999833605654	0.802228412256267	0.86
0.3|1|0.1	0.214|0.714|0.071	0.189018307632145	796	288	71	426697119	725	0.284304047384008	0.999999833605654	0.802228412256267	0.940000000000001
0.5|0.8|1	0.217|0.348|0.435	0.379696248353596	796	288	71	426697119	725	0.284304047384008	0.999999833605654	0.802228412256267	0.8
0.5|0.9|0.9	0.217|0.391|0.391	0.389459515392099	796	288	71	426697119	725	0.284304047384008	0.999999833605654	0.802228412256267	0.8
0.5|1|0.8	0.217|0.435|0.348	0.367525172033692	796	288	71	426697119	725	0.284304047384008	0.999999833605654	0.802228412256267	0.8
0.2|0.1|0.6	0.222|0.111|0.667	0.244621278280677	796	288	71	426697119	725	0.284304047384008	0.999999833605654	0.802228412256267	0.9
0.2|0.2|0.5	0.222|0.222|0.556	0.328893852886746	796	288	71	426697119	725	0.284304047384008	0.999999833605654	0.802228412256267	0.78
0.4|0.5|0.9	0.222|0.278|0.500	0.365418130284744	796	288	71	426697119	725	0.284304047384008	0.999999833605654	0.802228412256267	0.78
0.2|0.3|0.4	0.222|0.333|0.444	0.375122559481697	796	288	71	426697119	725	0.284304047384008	0.999999833605654	0.802228412256267	0.78
0.4|0.7|0.7	0.222|0.389|0.389	0.389767460039452	796	288	71	426697119	725	0.284304047384008	0.999999833605654	0.802228412256267	0.78
0.2|0.4|0.3	0.222|0.444|0.333	0.356865945001841	796	288	71	426697119	725	0.284304047384008	0.999999833605654	0.802228412256267	0.78
0.4|0.9|0.5	0.222|0.500|0.278	0.328368622818216	796	288	71	426697119	725	0.284304047384008	0.999999833605654	0.802228412256267	0.78
0.2|0.5|0.2	0.222|0.556|0.222	0.297352960543361	796	288	71	426697119	725	0.284304047384008	0.999999833605654	0.802228412256267	0.78
0.2|0.6|0.1	0.222|0.667|0.111	0.215762658120783	796	288	71	426697119	725	0.284304047384008	0.999999833605654	0.802228412256267	0.9
0.5|0.7|1	0.227|0.318|0.455	0.3707596469611	796	288	71	426697119	725	0.284304047384008	0.999999833605654	0.802228412256267	0.78
0.5|0.8|0.9	0.227|0.364|0.409	0.3848858265202	796	288	71	426697119	725	0.284304047384008	0.999999833605654	0.802228412256267	0.78
0.5|0.9|0.8	0.227|0.409|0.364	0.378800288360248	796	288	71	426697119	725	0.284304047384008	0.999999833605654	0.802228412256267	0.78
0.5|1|0.7	0.227|0.455|0.318	0.349460263401268	796	288	71	426697119	725	0.284304047384008	0.999999833605654	0.802228412256267	0.78
0.3|0.1|0.9	0.231|0.077|0.692	0.225777356676786	796	288	71	426697119	725	0.284304047384008	0.999999833605654	0.802228412256267	0.940000000000001
0.3|0.2|0.8	0.231|0.154|0.615	0.281959073080832	796	288	71	426697119	725	0.284304047384008	0.999999833605654	0.802228412256267	0.86
0.3|0.3|0.7	0.231|0.231|0.538	0.338140789484877	796	288	71	426697119	725	0.284304047384008	0.999999833605654	0.802228412256267	0.78
0.3|0.4|0.6	0.231|0.308|0.462	0.370240925962446	796	288	71	426697119	725	0.284304047384008	0.999999833605654	0.802228412256267	0.78
0.3|0.5|0.5	0.231|0.385|0.385	0.389767460039452	796	288	71	426697119	725	0.284304047384008	0.999999833605654	0.802228412256267	0.78
0.3|0.6|0.4	0.231|0.462|0.308	0.345898773322638	796	288	71	426697119	725	0.284304047384008	0.999999833605654	0.802228412256267	0.78
0.3|0.7|0.3	0.231|0.538|0.231	0.302785301046976	796	288	71	426697119	725	0.284304047384008	0.999999833605654	0.802228412256267	0.78
0.3|0.8|0.2	0.231|0.615|0.154	0.248391766098591	796	288	71	426697119	725	0.284304047384008	0.999999833605654	0.802228412256267	0.86
0.3|0.9|0.1	0.231|0.692|0.077	0.193998231150206	796	288	71	426697119	725	0.284304047384008	0.999999833605654	0.802228412256267	0.940000000000001
0.4|0.3|1	0.235|0.176|0.588	0.296004502181843	796	288	71	426697119	725	0.284304047384008	0.999999833605654	0.802228412256267	0.84
0.4|0.4|0.9	0.235|0.235|0.529	0.338140789484877	796	288	71	426697119	725	0.284304047384008	0.999999833605654	0.802228412256267	0.78
0.4|0.5|0.8	0.235|0.294|0.471	0.365878013441848	796	288	71	426697119	725	0.284304047384008	0.999999833605654	0.802228412256267	0.78
0.4|0.6|0.7	0.235|0.353|0.412	0.380522913999603	796	288	71	426697119	725	0.284304047384008	0.999999833605654	0.802228412256267	0.78
0.4|0.7|0.6	0.235|0.412|0.353	0.371394606759675	796	288	71	426697119	725	0.284304047384008	0.999999833605654	0.802228412256267	0.78
0.4|0.8|0.5	0.235|0.471|0.294	0.338493091722064	796	288	71	426697119	725	0.284304047384008	0.999999833605654	0.802228412256267	0.78
0.4|0.9|0.4	0.235|0.529|0.235	0.302785301046976	796	288	71	426697119	725	0.284304047384008	0.999999833605654	0.802228412256267	0.78
0.4|1|0.3	0.235|0.588|0.176	0.261990149835687	796	288	71	426697119	725	0.284304047384008	0.999999833605654	0.802228412256267	0.84
0.5|0.6|1	0.238|0.286|0.476	0.365878013441848	796	288	71	426697119	725	0.284304047384008	0.999999833605654	0.802228412256267	0.78
0.5|0.7|0.9	0.238|0.333|0.429	0.375641280480351	796	288	71	426697119	725	0.284304047384008	0.999999833605654	0.802228412256267	0.78
0.5|0.8|0.8	0.238|0.381|0.381	0.389767460039452	796	288	71	426697119	725	0.284304047384008	0.999999833605654	0.802228412256267	0.78
0.5|0.9|0.7	0.238|0.429|0.333	0.360427435080471	796	288	71	426697119	725	0.284304047384008	0.999999833605654	0.802228412256267	0.78
0.5|1|0.6	0.238|0.476|0.286	0.338493091722064	796	288	71	426697119	725	0.284304047384008	0.999999833605654	0.802228412256267	0.78
0.6|0.9|1	0.240|0.360|0.400	0.390575199694482	796	288	71	426697119	725	0.284304047384008	0.999999833605654	0.802228412256267	0.76
0.6|1|0.9	0.240|0.400|0.360	0.38448966153453	796	288	71	426697119	725	0.284304047384008	0.999999833605654	0.802228412256267	0.76
0.3|0.1|0.8	0.250|0.083|0.667	0.239695150442867	796	288	71	426697119	725	0.284304047384008	0.999999833605654	0.802228412256267	0.92
0.2|0.1|0.5	0.250|0.125|0.625	0.26778600864489	796	288	71	426697119	725	0.284304047384008	0.999999833605654	0.802228412256267	0.88
0.3|0.2|0.7	0.250|0.167|0.583	0.295876866846913	796	288	71	426697119	725	0.284304047384008	0.999999833605654	0.802228412256267	0.84
0.4|0.3|0.9	0.250|0.187|0.562	0.309922295947924	796	288	71	426697119	725	0.284304047384008	0.999999833605654	0.802228412256267	0.82
0.1|0.1|0.2	0.250|0.250|0.500	0.361363162411499	796	288	71	426697119	725	0.284304047384008	0.999999833605654	0.802228412256267	0.76
0.5|0.6|0.9	0.250|0.300|0.450	0.371067591608452	796	288	71	426697119	725	0.284304047384008	0.999999833605654	0.802228412256267	0.76
0.4|0.5|0.7	0.250|0.312|0.437	0.371586312607106	796	288	71	426697119	725	0.284304047384008	0.999999833605654	0.802228412256267	0.76
0.3|0.4|0.5	0.250|0.333|0.417	0.376467946126357	796	288	71	426697119	725	0.284304047384008	0.999999833605654	0.802228412256267	0.76
0.5|0.7|0.8	0.250|0.350|0.400	0.385771330007756	796	288	71	426697119	725	0.284304047384008	0.999999833605654	0.802228412256267	0.76
0.2|0.3|0.3	0.250|0.375|0.375	0.386231213164861	796	288	71	426697119	725	0.284304047384008	0.999999833605654	0.802228412256267	0.76
0.5|0.8|0.7	0.250|0.400|0.350	0.376106744261012	796	288	71	426697119	725	0.284304047384008	0.999999833605654	0.802228412256267	0.76
0.3|0.5|0.4	0.250|0.417|0.333	0.364296869806454	796	288	71	426697119	725	0.284304047384008	0.999999833605654	0.802228412256267	0.76
0.4|0.7|0.5	0.250|0.437|0.312	0.35332969812725	796	288	71	426697119	725	0.284304047384008	0.999999833605654	0.802228412256267	0.76
0.5|0.9|0.6	0.250|0.450|0.300	0.34976820804862	796	288	71	426697119	725	0.284304047384008	0.999999833605654	0.802228412256267	0.76
0.1|0.2|0.1	0.250|0.500|0.250	0.321270885864995	796	288	71	426697119	725	0.284304047384008	0.999999833605654	0.802228412256267	0.76
0.4|0.9|0.3	0.250|0.562|0.187	0.275136116587228	796	288	71	426697119	725	0.284304047384008	0.999999833605654	0.802228412256267	0.82
0.3|0.7|0.2	0.250|0.583|0.167	0.261537732850132	796	288	71	426697119	725	0.284304047384008	0.999999833605654	0.802228412256267	0.84
0.2|0.5|0.1	0.250|0.625|0.125	0.234340965375939	796	288	71	426697119	725	0.284304047384008	0.999999833605654	0.802228412256267	0.88
0.3|0.8|0.1	0.250|0.667|0.083	0.207144197901747	796	288	71	426697119	725	0.284304047384008	0.999999833605654	0.802228412256267	0.92
0.7|1|1	0.259|0.370|0.370	0.386231213164861	796	288	71	426697119	725	0.284304047384008	0.999999833605654	0.802228412256267	0.76
0.6|0.7|1	0.261|0.304|0.435	0.371894257254458	796	288	71	426697119	725	0.284304047384008	0.999999833605654	0.802228412256267	0.74
0.6|0.8|0.9	0.261|0.348|0.391	0.381657524292961	796	288	71	426697119	725	0.284304047384008	0.999999833605654	0.802228412256267	0.74
0.6|0.9|0.8	0.261|0.391|0.348	0.37557198613301	796	288	71	426697119	725	0.284304047384008	0.999999833605654	0.802228412256267	0.74
0.6|1|0.7	0.261|0.435|0.304	0.353637642774603	796	288	71	426697119	725	0.284304047384008	0.999999833605654	0.802228412256267	0.74
0.5|0.4|1	0.263|0.211|0.526	0.333087026312137	796	288	71	426697119	725	0.284304047384008	0.999999833605654	0.802228412256267	0.8
0.5|0.5|0.9	0.263|0.263|0.474	0.362130990215955	796	288	71	426697119	725	0.284304047384008	0.999999833605654	0.802228412256267	0.74
0.5|0.6|0.8	0.263|0.316|0.421	0.371894257254458	796	288	71	426697119	725	0.284304047384008	0.999999833605654	0.802228412256267	0.74
0.5|0.7|0.7	0.263|0.368|0.368	0.386539157812213	796	288	71	426697119	725	0.284304047384008	0.999999833605654	0.802228412256267	0.74
0.5|0.8|0.6	0.263|0.421|0.316	0.353637642774603	796	288	71	426697119	725	0.284304047384008	0.999999833605654	0.802228412256267	0.74
0.5|0.9|0.5	0.263|0.474|0.263	0.331703299416196	796	288	71	426697119	725	0.284304047384008	0.999999833605654	0.802228412256267	0.74
0.5|1|0.4	0.263|0.526|0.211	0.293714423842385	796	288	71	426697119	725	0.284304047384008	0.999999833605654	0.802228412256267	0.8
0.4|0.1|1	0.267|0.067|0.667	0.234769022605057	796	288	71	426697119	725	0.284304047384008	0.999999833605654	0.802228412256267	0.940000000000001
0.4|0.2|0.9	0.267|0.133|0.600	0.286209889068631	796	288	71	426697119	725	0.284304047384008	0.999999833605654	0.802228412256267	0.88
0.4|0.3|0.8	0.267|0.200|0.533	0.333087026312137	796	288	71	426697119	725	0.284304047384008	0.999999833605654	0.802228412256267	0.8
0.4|0.4|0.7	0.267|0.267|0.467	0.362130990215955	796	288	71	426697119	725	0.284304047384008	0.999999833605654	0.802228412256267	0.74
0.4|0.5|0.6	0.267|0.333|0.400	0.381716362134511	796	288	71	426697119	725	0.284304047384008	0.999999833605654	0.802228412256267	0.74
0.4|0.6|0.5	0.267|0.400|0.333	0.369009007307791	796	288	71	426697119	725	0.284304047384008	0.999999833605654	0.802228412256267	0.74
0.4|0.7|0.4	0.267|0.467|0.267	0.331703299416196	796	288	71	426697119	725	0.284304047384008	0.999999833605654	0.802228412256267	0.74
0.4|0.8|0.3	0.267|0.533|0.200	0.293714423842385	796	288	71	426697119	725	0.284304047384008	0.999999833605654	0.802228412256267	0.8
0.4|0.9|0.2	0.267|0.600|0.133	0.244753229397615	796	288	71	426697119	725	0.284304047384008	0.999999833605654	0.802228412256267	0.88
0.4|1|0.1	0.267|0.667|0.067	0.198525737682711	796	288	71	426697119	725	0.284304047384008	0.999999833605654	0.802228412256267	0.940000000000001
0.7|0.9|1	0.269|0.346|0.385	0.381657524292961	796	288	71	426697119	725	0.284304047384008	0.999999833605654	0.802228412256267	0.74
0.7|1|0.9	0.269|0.385|0.346	0.37557198613301	796	288	71	426697119	725	0.284304047384008	0.999999833605654	0.802228412256267	0.74
0.3|0.1|0.7	0.273|0.091|0.636	0.258061388304199	796	288	71	426697119	725	0.284304047384008	0.999999833605654	0.802228412256267	0.92
0.3|0.2|0.6	0.273|0.182|0.545	0.319041597211125	796	288	71	426697119	725	0.284304047384008	0.999999833605654	0.802228412256267	0.82
0.3|0.3|0.5	0.273|0.273|0.455	0.362649711214609	796	288	71	426697119	725	0.284304047384008	0.999999833605654	0.802228412256267	0.74
0.6|0.7|0.9	0.273|0.318|0.409	0.372412978253112	796	288	71	426697119	725	0.284304047384008	0.999999833605654	0.802228412256267	0.74
0.3|0.4|0.4	0.273|0.364|0.364	0.386539157812213	796	288	71	426697119	725	0.284304047384008	0.999999833605654	0.802228412256267	0.74
0.6|0.9|0.7	0.273|0.409|0.318	0.357199132853233	796	288	71	426697119	725	0.284304047384008	0.999999833605654	0.802228412256267	0.74
0.3|0.5|0.3	0.273|0.455|0.273	0.335264789494826	796	288	71	426697119	725	0.284304047384008	0.999999833605654	0.802228412256267	0.74
0.3|0.6|0.2	0.273|0.545|0.182	0.280116040105288	796	288	71	426697119	725	0.284304047384008	0.999999833605654	0.802228412256267	0.82
0.3|0.7|0.1	0.273|0.636|0.091	0.217556461923422	796	288	71	426697119	725	0.284304047384008	0.999999833605654	0.802228412256267	0.92
0.5|0.3|1	0.278|0.167|0.556	0.314243104708245	796	288	71	426697119	725	0.284304047384008	0.999999833605654	0.802228412256267	0.84
0.5|0.4|0.9	0.278|0.222|0.500	0.356437034573688	796	288	71	426697119	725	0.284304047384008	0.999999833605654	0.802228412256267	0.78
0.5|0.5|0.8	0.278|0.278|0.444	0.362649711214609	796	288	71	426697119	725	0.284304047384008	0.999999833605654	0.802228412256267	0.74
0.5|0.6|0.7	0.278|0.333|0.389	0.377294611772364	796	288	71	426697119	725	0.284304047384008	0.999999833605654	0.802228412256267	0.74
0.5|0.7|0.6	0.278|0.389|0.333	0.368166304532436	796	288	71	426697119	725	0.284304047384008	0.999999833605654	0.802228412256267	0.74
0.5|0.8|0.5	0.278|0.444|0.278	0.335264789494826	796	288	71	426697119	725	0.284304047384008	0.999999833605654	0.802228412256267	0.74
0.5|0.9|0.4	0.278|0.500|0.222	0.312652425645959	796	288	71	426697119	725	0.284304047384008	0.999999833605654	0.802228412256267	0.78
0.5|1|0.3	0.278|0.556|0.167	0.271949996871807	796	288	71	426697119	725	0.284304047384008	0.999999833605654	0.802228412256267	0.84
0.7|0.8|1	0.280|0.320|0.400	0.382465263947991	796	288	71	426697119	725	0.284304047384008	0.999999833605654	0.802228412256267	0.72
0.7|0.9|0.9	0.280|0.360|0.360	0.392228530986494	796	288	71	426697119	725	0.284304047384008	0.999999833605654	0.802228412256267	0.72
0.7|1|0.8	0.280|0.400|0.320	0.369316951955144	796	288	71	426697119	725	0.284304047384008	0.999999833605654	0.802228412256267	0.72
0.4|0.1|0.9	0.286|0.071|0.643	0.243888323868258	796	288	71	426697119	725	0.284304047384008	0.999999833605654	0.802228412256267	0.940000000000001
0.2|0.1|0.4	0.286|0.143|0.571	0.300070040272303	796	288	71	426697119	725	0.284304047384008	0.999999833605654	0.802228412256267	0.86
0.4|0.3|0.7	0.286|0.214|0.500	0.34708915637373	796	288	71	426697119	725	0.284304047384008	0.999999833605654	0.802228412256267	0.8
0.6|0.5|1	0.286|0.238|0.476	0.352406369875265	796	288	71	426697119	725	0.284304047384008	0.999999833605654	0.802228412256267	0.78
0.2|0.2|0.3	0.286|0.286|0.429	0.367839289381213	796	288	71	426697119	725	0.284304047384008	0.999999833605654	0.802228412256267	0.72
0.6|0.7|0.8	0.286|0.333|0.381	0.377602556419716	796	288	71	426697119	725	0.284304047384008	0.999999833605654	0.802228412256267	0.72
0.4|0.5|0.5	0.286|0.357|0.357	0.383002910937622	796	288	71	426697119	725	0.284304047384008	0.999999833605654	0.802228412256267	0.72
0.6|0.8|0.7	0.286|0.381|0.333	0.368474249179788	796	288	71	426697119	725	0.284304047384008	0.999999833605654	0.802228412256267	0.72
0.2|0.3|0.2	0.286|0.429|0.286	0.346539905821381	796	288	71	426697119	725	0.284304047384008	0.999999833605654	0.802228412256267	0.72
0.6|1|0.5	0.286|0.476|0.238	0.314918795963678	796	288	71	426697119	725	0.284304047384008	0.999999833605654	0.802228412256267	0.78
0.4|0.7|0.3	0.286|0.500|0.214	0.304033965426923	796	288	71	426697119	725	0.284304047384008	0.999999833605654	0.802228412256267	0.8
0.2|0.4|0.1	0.286|0.571|0.143	0.257899196149156	796	288	71	426697119	725	0.284304047384008	0.999999833605654	0.802228412256267	0.86
0.4|0.9|0.1	0.286|0.643|0.071	0.203505661200771	796	288	71	426697119	725	0.284304047384008	0.999999833605654	0.802228412256267	0.940000000000001
0.7|0.7|1	0.292|0.292|0.417	0.368358010379867	796	288	71	426697119	725	0.284304047384008	0.999999833605654	0.802228412256267	0.72
0.7|0.8|0.9	0.292|0.333|0.375	0.37812127741837	796	288	71	426697119	725	0.284304047384008	0.999999833605654	0.802228412256267	0.72
0.7|0.9|0.8	0.292|0.375|0.333	0.372035739258418	796	288	71	426697119	725	0.284304047384008	0.999999833605654	0.802228412256267	0.72
0.7|1|0.7	0.292|0.417|0.292	0.350101395900011	796	288	71	426697119	725	0.284304047384008	0.999999833605654	0.802228412256267	0.72
0.5|0.2|1	0.294|0.118|0.588	0.281226118668412	796	288	71	426697119	725	0.284304047384008	0.999999833605654	0.802228412256267	0.9
0.5|0.3|0.9	0.294|0.176|0.529	0.323362405971446	796	288	71	426697119	725	0.284304047384008	0.999999833605654	0.802228412256267	0.84
0.5|0.4|0.8	0.294|0.235|0.471	0.352406369875265	796	288	71	426697119	725	0.284304047384008	0.999999833605654	0.802228412256267	0.78
0.5|0.5|0.7	0.294|0.294|0.412	0.368358010379867	796	288	71	426697119	725	0.284304047384008	0.999999833605654	0.802228412256267	0.72
0.5|0.6|0.6	0.294|0.353|0.353	0.383002910937622	796	288	71	426697119	725	0.284304047384008	0.999999833605654	0.802228412256267	0.72
0.5|0.7|0.5	0.294|0.412|0.294	0.350101395900011	796	288	71	426697119	725	0.284304047384008	0.999999833605654	0.802228412256267	0.72
0.5|0.8|0.4	0.294|0.471|0.235	0.314918795963678	796	288	71	426697119	725	0.284304047384008	0.999999833605654	0.802228412256267	0.78
0.5|0.9|0.3	0.294|0.529|0.176	0.276929920389868	796	288	71	426697119	725	0.284304047384008	0.999999833605654	0.802228412256267	0.84
0.5|1|0.2	0.294|0.588|0.118	0.236134769178579	796	288	71	426697119	725	0.284304047384008	0.999999833605654	0.802228412256267	0.9
0.8|0.9|1	0.296|0.333|0.370	0.37812127741837	796	288	71	426697119	725	0.284304047384008	0.999999833605654	0.802228412256267	0.72
0.8|1|0.9	0.296|0.370|0.333	0.372035739258418	796	288	71	426697119	725	0.284304047384008	0.999999833605654	0.802228412256267	0.72
0.3|0.1|0.6	0.300|0.100|0.600	0.28115612589589	796	288	71	426697119	725	0.284304047384008	0.999999833605654	0.802228412256267	0.9
0.3|0.2|0.5	0.300|0.200|0.500	0.351383271400948	796	288	71	426697119	725	0.284304047384008	0.999999833605654	0.802228412256267	0.8
0.6|0.5|0.9	0.300|0.250|0.450	0.357595948041869	796	288	71	426697119	725	0.284304047384008	0.999999833605654	0.802228412256267	0.76
0.3|0.3|0.4	0.300|0.300|0.400	0.377969338908619	796	288	71	426697119	725	0.284304047384008	0.999999833605654	0.802228412256267	0.7
0.6|0.7|0.7	0.300|0.350|0.350	0.383310855584974	796	288	71	426697119	725	0.284304047384008	0.999999833605654	0.802228412256267	0.7
0.3|0.4|0.3	0.300|0.400|0.300	0.362219215001923	796	288	71	426697119	725	0.284304047384008	0.999999833605654	0.802228412256267	0.7
0.6|0.9|0.5	0.300|0.450|0.250	0.326193912290234	796	288	71	426697119	725	0.284304047384008	0.999999833605654	0.802228412256267	0.76
0.3|0.5|0.2	0.300|0.500|0.200	0.303581548441368	796	288	71	426697119	725	0.284304047384008	0.999999833605654	0.802228412256267	0.8
0.3|0.6|0.1	0.300|0.600|0.100	0.235589629755886	796	288	71	426697119	725	0.284304047384008	0.999999833605654	0.802228412256267	0.9
0.7|0.6|1	0.304|0.261|0.435	0.362913161543403	796	288	71	426697119	725	0.284304047384008	0.999999833605654	0.802228412256267	0.74
0.7|0.7|0.9	0.304|0.304|0.391	0.373547588546471	796	288	71	426697119	725	0.284304047384008	0.999999833605654	0.802228412256267	0.7
0.7|0.8|0.8	0.304|0.348|0.348	0.383310855584974	796	288	71	426697119	725	0.284304047384008	0.999999833605654	0.802228412256267	0.7
0.7|0.9|0.7	0.304|0.391|0.304	0.361376512226567	796	288	71	426697119	725	0.284304047384008	0.999999833605654	0.802228412256267	0.7
0.7|1|0.6	0.304|0.435|0.261	0.337921445602345	796	288	71	426697119	725	0.284304047384008	0.999999833605654	0.802228412256267	0.74
0.4|0.1|0.8	0.308|0.077|0.615	0.26225456172959	796	288	71	426697119	725	0.284304047384008	0.999999833605654	0.802228412256267	0.940000000000001
0.4|0.2|0.7	0.308|0.154|0.538	0.318436278133636	796	288	71	426697119	725	0.284304047384008	0.999999833605654	0.802228412256267	0.86
0.4|0.3|0.6	0.308|0.231|0.462	0.352278734540334	796	288	71	426697119	725	0.284304047384008	0.999999833605654	0.802228412256267	0.78
0.4|0.4|0.5	0.308|0.308|0.385	0.373547588546471	796	288	71	426697119	725	0.284304047384008	0.999999833605654	0.802228412256267	0.7
0.8|0.9|0.9	0.308|0.346|0.346	0.383310855584974	796	288	71	426697119	725	0.284304047384008	0.999999833605654	0.802228412256267	0.7
0.4|0.5|0.4	0.308|0.385|0.308	0.361376512226567	796	288	71	426697119	725	0.284304047384008	0.999999833605654	0.802228412256267	0.7
0.4|0.6|0.3	0.308|0.462|0.231	0.314466378978123	796	288	71	426697119	725	0.284304047384008	0.999999833605654	0.802228412256267	0.78
0.4|0.7|0.2	0.308|0.538|0.154	0.268311460170832	796	288	71	426697119	725	0.284304047384008	0.999999833605654	0.802228412256267	0.86
0.4|0.8|0.1	0.308|0.615|0.077	0.213917925222446	796	288	71	426697119	725	0.284304047384008	0.999999833605654	0.802228412256267	0.940000000000001
0.9|1|1	0.310|0.345|0.345	0.383310855584974	796	288	71	426697119	725	0.284304047384008	0.999999833605654	0.802228412256267	0.7
0.5|0.1|1	0.312|0.062|0.625	0.253007625131459	796	288	71	426697119	725	0.284304047384008	0.999999833605654	0.802228412256267	0.940000000000001
0.5|0.2|0.9	0.312|0.125|0.562	0.295143912434493	796	288	71	426697119	725	0.284304047384008	0.999999833605654	0.802228412256267	0.88
0.5|0.3|0.8	0.312|0.187|0.500	0.346584778898067	796	288	71	426697119	725	0.284304047384008	0.999999833605654	0.802228412256267	0.82
0.5|0.4|0.7	0.312|0.250|0.437	0.358114669040523	796	288	71	426697119	725	0.284304047384008	0.999999833605654	0.802228412256267	0.76
0.5|0.5|0.6	0.312|0.312|0.375	0.374066309545125	796	288	71	426697119	725	0.284304047384008	0.999999833605654	0.802228412256267	0.7
0.5|0.6|0.5	0.312|0.375|0.312	0.364938002305197	796	288	71	426697119	725	0.284304047384008	0.999999833605654	0.802228412256267	0.7
0.5|0.7|0.4	0.312|0.437|0.250	0.329755402368864	796	288	71	426697119	725	0.284304047384008	0.999999833605654	0.802228412256267	0.76
0.5|0.8|0.3	0.312|0.500|0.187	0.295415505207887	796	288	71	426697119	725	0.284304047384008	0.999999833605654	0.802228412256267	0.82
0.5|0.9|0.2	0.312|0.563|0.125	0.24928073593012	796	288	71	426697119	725	0.284304047384008	0.999999833605654	0.802228412256267	0.88
0.5|1|0.1	0.312|0.625|0.062	0.208485584718831	796	288	71	426697119	725	0.284304047384008	0.999999833605654	0.802228412256267	0.940000000000001
0.6|0.3|1	0.316|0.158|0.526	0.318436278133636	796	288	71	426697119	725	0.284304047384008	0.999999833605654	0.802228412256267	0.86
0.6|0.4|0.9	0.316|0.211|0.474	0.347480242037454	796	288	71	426697119	725	0.284304047384008	0.999999833605654	0.802228412256267	0.8
0.6|0.5|0.8	0.316|0.263|0.421	0.362913161543403	796	288	71	426697119	725	0.284304047384008	0.999999833605654	0.802228412256267	0.74
0.6|0.6|0.7	0.316|0.316|0.368	0.374066309545125	796	288	71	426697119	725	0.284304047384008	0.999999833605654	0.802228412256267	0.7
0.6|0.7|0.6	0.316|0.368|0.316	0.364938002305197	796	288	71	426697119	725	0.284304047384008	0.999999833605654	0.802228412256267	0.7
0.6|0.8|0.5	0.316|0.421|0.263	0.337921445602345	796	288	71	426697119	725	0.284304047384008	0.999999833605654	0.802228412256267	0.74
0.6|0.9|0.4	0.316|0.474|0.211	0.306300335744642	796	288	71	426697119	725	0.284304047384008	0.999999833605654	0.802228412256267	0.8
0.6|1|0.3	0.316|0.526|0.158	0.268311460170832	796	288	71	426697119	725	0.284304047384008	0.999999833605654	0.802228412256267	0.86
0.7|0.5|1	0.318|0.227|0.455	0.352797455538988	796	288	71	426697119	725	0.284304047384008	0.999999833605654	0.802228412256267	0.78
0.7|0.6|0.9	0.318|0.273|0.409	0.363431882542057	796	288	71	426697119	725	0.284304047384008	0.999999833605654	0.802228412256267	0.74
0.7|0.7|0.8	0.318|0.318|0.364	0.374066309545125	796	288	71	426697119	725	0.284304047384008	0.999999833605654	0.802228412256267	0.7
0.7|0.8|0.7	0.318|0.364|0.318	0.364938002305197	796	288	71	426697119	725	0.284304047384008	0.999999833605654	0.802228412256267	0.7
0.7|0.9|0.6	0.318|0.409|0.273	0.341482935680975	796	288	71	426697119	725	0.284304047384008	0.999999833605654	0.802228412256267	0.74
0.7|1|0.5	0.318|0.455|0.227	0.318027869056753	796	288	71	426697119	725	0.284304047384008	0.999999833605654	0.802228412256267	0.78
0.8|0.7|1	0.320|0.280|0.400	0.373323084910914	796	288	71	426697119	725	0.284304047384008	0.999999833605654	0.802228412256267	0.72
0.8|0.8|0.9	0.320|0.320|0.360	0.3842520016796	796	288	71	426697119	725	0.284304047384008	0.999999833605654	0.802228412256267	0.68
0.8|0.9|0.8	0.320|0.360|0.320	0.372651628553123	796	288	71	426697119	725	0.284304047384008	0.999999833605654	0.802228412256267	0.68
0.8|1|0.7	0.320|0.400|0.280	0.354101336127627	796	288	71	426697119	725	0.284304047384008	0.999999833605654	0.802228412256267	0.72
0.9|0.9|1	0.321|0.321|0.357	0.379255887711729	796	288	71	426697119	725	0.284304047384008	0.999999833605654	0.802228412256267	0.68
0.9|1|0.9	0.321|0.357|0.321	0.376213118631753	796	288	71	426697119	725	0.284304047384008	0.999999833605654	0.802228412256267	0.68
0.5|0.1|0.9	0.333|0.067|0.600	0.2714315055552	796	288	71	426697119	725	0.284304047384008	0.999999833605654	0.802228412256267	0.940000000000001
0.4|0.1|0.7	0.333|0.083|0.583	0.276172355495671	796	288	71	426697119	725	0.284304047384008	0.999999833605654	0.802228412256267	0.92
0.3|0.1|0.5	0.333|0.111|0.556	0.299464721194814	796	288	71	426697119	725	0.284304047384008	0.999999833605654	0.802228412256267	0.9
0.5|0.2|0.8	0.333|0.133|0.533	0.313510150295825	796	288	71	426697119	725	0.284304047384008	0.999999833605654	0.802228412256267	0.88
0.2|0.1|0.3	0.333|0.167|0.500	0.341658651060257	796	288	71	426697119	725	0.284304047384008	0.999999833605654	0.802228412256267	0.84
0.7|0.4|1	0.333|0.190|0.476	0.342554114199644	796	288	71	426697119	725	0.284304047384008	0.999999833605654	0.802228412256267	0.82
0.5|0.3|0.7	0.333|0.200|0.467	0.347352606702524	796	288	71	426697119	725	0.284304047384008	0.999999833605654	0.802228412256267	0.8
0.3|0.2|0.4	0.333|0.222|0.444	0.352669820204058	796	288	71	426697119	725	0.284304047384008	0.999999833605654	0.802228412256267	0.78
0.7|0.5|0.9	0.333|0.238|0.429	0.353188541202712	796	288	71	426697119	725	0.284304047384008	0.999999833605654	0.802228412256267	0.78
0.4|0.3|0.5	0.333|0.250|0.417	0.358505754704246	796	288	71	426697119	725	0.284304047384008	0.999999833605654	0.802228412256267	0.76
0.5|0.4|0.6	0.333|0.267|0.400	0.368244718567928	796	288	71	426697119	725	0.284304047384008	0.999999833605654	0.802228412256267	0.74
0.6|0.5|0.7	0.333|0.278|0.389	0.363822968205781	796	288	71	426697119	725	0.284304047384008	0.999999833605654	0.802228412256267	0.74
0.7|0.6|0.8	0.333|0.286|0.381	0.368621460708661	796	288	71	426697119	725	0.284304047384008	0.999999833605654	0.802228412256267	0.72
0.8|0.7|0.9	0.333|0.292|0.375	0.369140181707315	796	288	71	426697119	725	0.284304047384008	0.999999833605654	0.802228412256267	0.72
0.9|0.8|1	0.333|0.296|0.370	0.369140181707315	796	288	71	426697119	725	0.284304047384008	0.999999833605654	0.802228412256267	0.72
0.1|0.1|0.1	0.333|0.333|0.333	0.379774608710383	796	288	71	426697119	725	0.284304047384008	0.999999833605654	0.802228412256267	0.68
0.9|1|0.8	0.333|0.370|0.296	0.356319542086161	796	288	71	426697119	725	0.284304047384008	0.999999833605654	0.802228412256267	0.72
0.8|0.9|0.7	0.333|0.375|0.292	0.356319542086161	796	288	71	426697119	725	0.284304047384008	0.999999833605654	0.802228412256267	0.72
0.7|0.8|0.6	0.333|0.381|0.286	0.352758052007531	796	288	71	426697119	725	0.284304047384008	0.999999833605654	0.802228412256267	0.72
0.6|0.7|0.5	0.333|0.389|0.278	0.34459200877405	796	288	71	426697119	725	0.284304047384008	0.999999833605654	0.802228412256267	0.74
0.5|0.6|0.4	0.333|0.400|0.267	0.345434711549406	796	288	71	426697119	725	0.284304047384008	0.999999833605654	0.802228412256267	0.74
0.4|0.5|0.3	0.333|0.417|0.250	0.332864475461939	796	288	71	426697119	725	0.284304047384008	0.999999833605654	0.802228412256267	0.76
0.7|0.9|0.5	0.333|0.429|0.238	0.321136942149828	796	288	71	426697119	725	0.284304047384008	0.999999833605654	0.802228412256267	0.78
0.3|0.4|0.2	0.333|0.444|0.222	0.317575452071198	796	288	71	426697119	725	0.284304047384008	0.999999833605654	0.802228412256267	0.78
0.5|0.7|0.3	0.333|0.467|0.200	0.305847918759087	796	288	71	426697119	725	0.284304047384008	0.999999833605654	0.802228412256267	0.8
0.7|1|0.4	0.333|0.476|0.190	0.297681875525606	796	288	71	426697119	725	0.284304047384008	0.999999833605654	0.802228412256267	0.82
0.2|0.3|0.1	0.333|0.500|0.167	0.281457426922373	796	288	71	426697119	725	0.284304047384008	0.999999833605654	0.802228412256267	0.84
0.5|0.8|0.2	0.333|0.533|0.133	0.259692999951796	796	288	71	426697119	725	0.284304047384008	0.999999833605654	0.802228412256267	0.88
0.3|0.5|0.1	0.333|0.556|0.111	0.246094616214699	796	288	71	426697119	725	0.284304047384008	0.999999833605654	0.802228412256267	0.9
0.4|0.7|0.1	0.333|0.583|0.083	0.227063891973988	796	288	71	426697119	725	0.284304047384008	0.999999833605654	0.802228412256267	0.92
0.5|0.9|0.1	0.333|0.600|0.067	0.218805126303369	796	288	71	426697119	725	0.284304047384008	0.999999833605654	0.802228412256267	0.940000000000001
1|0.9|1	0.345|0.310|0.345	0.374329759873919	796	288	71	426697119	725	0.284304047384008	0.999999833605654	0.802228412256267	0.7
1|1|0.9	0.345|0.345|0.310	0.367594658412717	796	288	71	426697119	725	0.284304047384008	0.999999833605654	0.802228412256267	0.7
0.9|0.7|1	0.346|0.269|0.385	0.36369533287085	796	288	71	426697119	725	0.284304047384008	0.999999833605654	0.802228412256267	0.74
0.9|0.8|0.9	0.346|0.308|0.346	0.374329759873919	796	288	71	426697119	725	0.284304047384008	0.999999833605654	0.802228412256267	0.7
0.9|0.9|0.8	0.346|0.346|0.308	0.367594658412717	796	288	71	426697119	725	0.284304047384008	0.999999833605654	0.802228412256267	0.7
0.9|1|0.7	0.346|0.385|0.269	0.344139591788495	796	288	71	426697119	725	0.284304047384008	0.999999833605654	0.802228412256267	0.74
0.8|0.5|1	0.348|0.217|0.435	0.348262413364902	796	288	71	426697119	725	0.284304047384008	0.999999833605654	0.802228412256267	0.8
0.8|0.6|0.9	0.348|0.261|0.391	0.36369533287085	796	288	71	426697119	725	0.284304047384008	0.999999833605654	0.802228412256267	0.74
0.8|0.7|0.8	0.348|0.304|0.348	0.374329759873919	796	288	71	426697119	725	0.284304047384008	0.999999833605654	0.802228412256267	0.7
0.8|0.8|0.7	0.348|0.348|0.304	0.367594658412717	796	288	71	426697119	725	0.284304047384008	0.999999833605654	0.802228412256267	0.7
0.8|0.9|0.6	0.348|0.391|0.261	0.344139591788495	796	288	71	426697119	725	0.284304047384008	0.999999833605654	0.802228412256267	0.74
0.8|1|0.5	0.348|0.435|0.217	0.312518481930792	796	288	71	426697119	725	0.284304047384008	0.999999833605654	0.802228412256267	0.8
0.7|0.3|1	0.350|0.150|0.500	0.336732523222447	796	288	71	426697119	725	0.284304047384008	0.999999833605654	0.802228412256267	0.86
0.7|0.4|0.9	0.350|0.200|0.450	0.347743692366248	796	288	71	426697119	725	0.284304047384008	0.999999833605654	0.802228412256267	0.8
0.7|0.5|0.8	0.350|0.250|0.400	0.363318590730118	796	288	71	426697119	725	0.284304047384008	0.999999833605654	0.802228412256267	0.76
0.7|0.6|0.7	0.350|0.300|0.350	0.374329759873919	796	288	71	426697119	725	0.284304047384008	0.999999833605654	0.802228412256267	0.7
0.7|0.7|0.6	0.350|0.350|0.300	0.367594658412717	796	288	71	426697119	725	0.284304047384008	0.999999833605654	0.802228412256267	0.7
0.7|0.8|0.5	0.350|0.400|0.250	0.33681625133037	796	288	71	426697119	725	0.284304047384008	0.999999833605654	0.802228412256267	0.76
0.7|0.9|0.4	0.350|0.450|0.200	0.308956991852162	796	288	71	426697119	725	0.284304047384008	0.999999833605654	0.802228412256267	0.8
0.7|1|0.3	0.350|0.500|0.150	0.277335881994459	796	288	71	426697119	725	0.284304047384008	0.999999833605654	0.802228412256267	0.86
0.6|0.1|1	0.353|0.059|0.588	0.26644773515498	796	288	71	426697119	725	0.284304047384008	0.999999833605654	0.802228412256267	0.960000000000001
0.6|0.2|0.9	0.353|0.118|0.529	0.308584022458015	796	288	71	426697119	725	0.284304047384008	0.999999833605654	0.802228412256267	0.9
0.6|0.3|0.8	0.353|0.176|0.471	0.337627986361833	796	288	71	426697119	725	0.284304047384008	0.999999833605654	0.802228412256267	0.84
0.6|0.4|0.7	0.353|0.235|0.412	0.353579626866436	796	288	71	426697119	725	0.284304047384008	0.999999833605654	0.802228412256267	0.78
0.6|0.5|0.6	0.353|0.294|0.353	0.369531267371039	796	288	71	426697119	725	0.284304047384008	0.999999833605654	0.802228412256267	0.72
0.6|0.6|0.5	0.353|0.353|0.294	0.359428615179236	796	288	71	426697119	725	0.284304047384008	0.999999833605654	0.802228412256267	0.72
0.6|0.7|0.4	0.353|0.412|0.235	0.324246015242903	796	288	71	426697119	725	0.284304047384008	0.999999833605654	0.802228412256267	0.78
0.6|0.8|0.3	0.353|0.471|0.176	0.28906341530657	796	288	71	426697119	725	0.284304047384008	0.999999833605654	0.802228412256267	0.84
0.6|0.9|0.2	0.353|0.529|0.118	0.25107453973276	796	288	71	426697119	725	0.284304047384008	0.999999833605654	0.802228412256267	0.9
0.6|1|0.1	0.353|0.588|0.059	0.210279388521471	796	288	71	426697119	725	0.284304047384008	0.999999833605654	0.802228412256267	0.960000000000001
0.5|0.1|0.8	0.357|0.071|0.571	0.280493164255992	796	288	71	426697119	725	0.284304047384008	0.999999833605654	0.802228412256267	0.940000000000001
0.5|0.2|0.7	0.357|0.143|0.500	0.336732523222447	796	288	71	426697119	725	0.284304047384008	0.999999833605654	0.802228412256267	0.86
0.5|0.3|0.6	0.357|0.214|0.429	0.348262413364902	796	288	71	426697119	725	0.284304047384008	0.999999833605654	0.802228412256267	0.8
0.5|0.4|0.5	0.357|0.286|0.357	0.369531267371039	796	288	71	426697119	725	0.284304047384008	0.999999833605654	0.802228412256267	0.72
1|0.9|0.9	0.357|0.321|0.321	0.376327031881026	796	288	71	426697119	725	0.284304047384008	0.999999833605654	0.802228412256267	0.68
0.5|0.5|0.4	0.357|0.357|0.286	0.359428615179236	796	288	71	426697119	725	0.284304047384008	0.999999833605654	0.802228412256267	0.72
0.5|0.6|0.3	0.357|0.429|0.214	0.312518481930792	796	288	71	426697119	725	0.284304047384008	0.999999833605654	0.802228412256267	0.8
0.5|0.7|0.2	0.357|0.500|0.143	0.278178584769815	796	288	71	426697119	725	0.284304047384008	0.999999833605654	0.802228412256267	0.86
0.5|0.8|0.1	0.357|0.571|0.071	0.223877772258567	796	288	71	426697119	725	0.284304047384008	0.999999833605654	0.802228412256267	0.940000000000001
0.9|0.6|1	0.360|0.240|0.400	0.363470829235293	796	288	71	426697119	725	0.284304047384008	0.999999833605654	0.802228412256267	0.76
0.9|0.7|0.9	0.360|0.280|0.360	0.374105256238362	796	288	71	426697119	725	0.284304047384008	0.999999833605654	0.802228412256267	0.72
0.9|0.8|0.8	0.360|0.320|0.320	0.372879455051668	796	288	71	426697119	725	0.284304047384008	0.999999833605654	0.802228412256267	0.68
0.9|0.9|0.7	0.360|0.360|0.280	0.360319482313777	796	288	71	426697119	725	0.284304047384008	0.999999833605654	0.802228412256267	0.72
0.9|1|0.6	0.360|0.400|0.240	0.336864415689555	796	288	71	426697119	725	0.284304047384008	0.999999833605654	0.802228412256267	0.76
0.4|0.1|0.6	0.364|0.091|0.545	0.294410958022073	796	288	71	426697119	725	0.284304047384008	0.999999833605654	0.802228412256267	0.92
0.4|0.2|0.5	0.364|0.182|0.455	0.342817564528437	796	288	71	426697119	725	0.284304047384008	0.999999833605654	0.802228412256267	0.82
0.8|0.5|0.9	0.364|0.227|0.409	0.353451991531506	796	288	71	426697119	725	0.284304047384008	0.999999833605654	0.802228412256267	0.78
0.4|0.3|0.4	0.364|0.273|0.364	0.364086418534574	796	288	71	426697119	725	0.284304047384008	0.999999833605654	0.802228412256267	0.74
0.8|0.7|0.7	0.364|0.318|0.318	0.365279742053014	796	288	71	426697119	725	0.284304047384008	0.999999833605654	0.802228412256267	0.7
0.4|0.4|0.3	0.364|0.364|0.273	0.34724866488157	796	288	71	426697119	725	0.284304047384008	0.999999833605654	0.802228412256267	0.74
0.8|0.9|0.5	0.364|0.409|0.227	0.323793598257348	796	288	71	426697119	725	0.284304047384008	0.999999833605654	0.802228412256267	0.78
0.4|0.5|0.2	0.364|0.455|0.182	0.300338531633126	796	288	71	426697119	725	0.284304047384008	0.999999833605654	0.802228412256267	0.82
0.4|0.6|0.1	0.364|0.545|0.091	0.237023739010108	796	288	71	426697119	725	0.284304047384008	0.999999833605654	0.802228412256267	0.92
0.7|0.2|1	0.368|0.105|0.526	0.308456387123085	796	288	71	426697119	725	0.284304047384008	0.999999833605654	0.802228412256267	0.9
0.7|0.3|0.9	0.368|0.158|0.474	0.332701858524023	796	288	71	426697119	725	0.284304047384008	0.999999833605654	0.802228412256267	0.86
0.7|0.4|0.8	0.368|0.211|0.421	0.348134778029972	796	288	71	426697119	725	0.284304047384008	0.999999833605654	0.802228412256267	0.8
0.7|0.5|0.7	0.368|0.263|0.368	0.364086418534574	796	288	71	426697119	725	0.284304047384008	0.999999833605654	0.802228412256267	0.74
0.7|0.6|0.6	0.368|0.316|0.316	0.365279742053014	796	288	71	426697119	725	0.284304047384008	0.999999833605654	0.802228412256267	0.7
0.7|0.7|0.5	0.368|0.368|0.263	0.34724866488157	796	288	71	426697119	725	0.284304047384008	0.999999833605654	0.802228412256267	0.74
0.7|0.8|0.4	0.368|0.421|0.211	0.312066064945237	796	288	71	426697119	725	0.284304047384008	0.999999833605654	0.802228412256267	0.8
0.7|0.9|0.3	0.368|0.474|0.158	0.280444955087534	796	288	71	426697119	725	0.284304047384008	0.999999833605654	0.802228412256267	0.86
0.7|1|0.2	0.368|0.526|0.105	0.250622122747204	796	288	71	426697119	725	0.284304047384008	0.999999833605654	0.802228412256267	0.9
1|0.7|1	0.370|0.259|0.370	0.359287926031694	796	288	71	426697119	725	0.284304047384008	0.999999833605654	0.802228412256267	0.76
1|0.8|0.9	0.370|0.296|0.333	0.363282470045908	796	288	71	426697119	725	0.284304047384008	0.999999833605654	0.802228412256267	0.72
1|0.9|0.8	0.370|0.333|0.296	0.356547368584706	796	288	71	426697119	725	0.284304047384008	0.999999833605654	0.802228412256267	0.72
1|1|0.7	0.370|0.370|0.259	0.339082621648089	796	288	71	426697119	725	0.284304047384008	0.999999833605654	0.802228412256267	0.76
0.6|0.1|0.9	0.375|0.062|0.562	0.280365528921062	796	288	71	426697119	725	0.284304047384008	0.999999833605654	0.802228412256267	0.940000000000001
0.3|0.1|0.4	0.375|0.125|0.500	0.331806395384636	796	288	71	426697119	725	0.284304047384008	0.999999833605654	0.802228412256267	0.88
0.6|0.3|0.7	0.375|0.188|0.438	0.343336285527091	796	288	71	426697119	725	0.284304047384008	0.999999833605654	0.802228412256267	0.82
0.9|0.5|1	0.375|0.208|0.417	0.348653499028626	796	288	71	426697119	725	0.284304047384008	0.999999833605654	0.802228412256267	0.8
0.3|0.2|0.3	0.375|0.250|0.375	0.359287926031694	796	288	71	426697119	725	0.284304047384008	0.999999833605654	0.802228412256267	0.76
0.9|0.7|0.8	0.375|0.292|0.333	0.363282470045908	796	288	71	426697119	725	0.284304047384008	0.999999833605654	0.802228412256267	0.72
0.6|0.5|0.5	0.375|0.312|0.312	0.365279742053014	796	288	71	426697119	725	0.284304047384008	0.999999833605654	0.802228412256267	0.7
0.9|0.8|0.7	0.375|0.333|0.292	0.356547368584706	796	288	71	426697119	725	0.284304047384008	0.999999833605654	0.802228412256267	0.72
0.3|0.3|0.2	0.375|0.375|0.250	0.339082621648089	796	288	71	426697119	725	0.284304047384008	0.999999833605654	0.802228412256267	0.76
0.9|1|0.5	0.375|0.417|0.208	0.315627555023867	796	288	71	426697119	725	0.284304047384008	0.999999833605654	0.802228412256267	0.8
0.6|0.7|0.3	0.375|0.438|0.188	0.303900021711756	796	288	71	426697119	725	0.284304047384008	0.999999833605654	0.802228412256267	0.82
0.3|0.4|0.1	0.375|0.500|0.125	0.269560124550779	796	288	71	426697119	725	0.284304047384008	0.999999833605654	0.802228412256267	0.88
0.6|0.9|0.1	0.375|0.562|0.062	0.223425355273012	796	288	71	426697119	725	0.284304047384008	0.999999833605654	0.802228412256267	0.940000000000001
0.8|0.3|1	0.381|0.143|0.476	0.332574223189093	796	288	71	426697119	725	0.284304047384008	0.999999833605654	0.802228412256267	0.86
0.8|0.4|0.9	0.381|0.190|0.429	0.343208650192161	796	288	71	426697119	725	0.284304047384008	0.999999833605654	0.802228412256267	0.82
0.8|0.5|0.8	0.381|0.238|0.381	0.35384307719523	796	288	71	426697119	725	0.284304047384008	0.999999833605654	0.802228412256267	0.78
0.8|0.6|0.7	0.381|0.286|0.333	0.35983489321655	796	288	71	426697119	725	0.284304047384008	0.999999833605654	0.802228412256267	0.72
0.8|0.7|0.6	0.381|0.333|0.286	0.353099791755348	796	288	71	426697119	725	0.284304047384008	0.999999833605654	0.802228412256267	0.72
0.8|0.8|0.5	0.381|0.381|0.238	0.326902671350423	796	288	71	426697119	725	0.284304047384008	0.999999833605654	0.802228412256267	0.78
0.8|0.9|0.4	0.381|0.429|0.190	0.303447604726201	796	288	71	426697119	725	0.284304047384008	0.999999833605654	0.802228412256267	0.82
0.8|1|0.3	0.381|0.476|0.143	0.279992538101979	796	288	71	426697119	725	0.284304047384008	0.999999833605654	0.802228412256267	0.86
0.5|0.1|0.7	0.385|0.077|0.538	0.298731766782394	796	288	71	426697119	725	0.284304047384008	0.999999833605654	0.802228412256267	0.940000000000001
0.5|0.2|0.6	0.385|0.154|0.462	0.332574223189093	796	288	71	426697119	725	0.284304047384008	0.999999833605654	0.802228412256267	0.86
0.5|0.3|0.5	0.385|0.231|0.385	0.35384307719523	796	288	71	426697119	725	0.284304047384008	0.999999833605654	0.802228412256267	0.78
1|0.7|0.9	0.385|0.269|0.346	0.357837621209443	796	288	71	426697119	725	0.284304047384008	0.999999833605654	0.802228412256267	0.74
0.5|0.4|0.4	0.385|0.308|0.308	0.361832165223657	796	288	71	426697119	725	0.284304047384008	0.999999833605654	0.802228412256267	0.7
1|0.9|0.7	0.385|0.346|0.269	0.34436741828704	796	288	71	426697119	725	0.284304047384008	0.999999833605654	0.802228412256267	0.74
0.5|0.5|0.3	0.385|0.385|0.231	0.326902671350423	796	288	71	426697119	725	0.284304047384008	0.999999833605654	0.802228412256267	0.78
0.5|0.6|0.2	0.385|0.462|0.154	0.279992538101979	796	288	71	426697119	725	0.284304047384008	0.999999833605654	0.802228412256267	0.86
0.5|0.7|0.1	0.385|0.538|0.077	0.233837619294687	796	288	71	426697119	725	0.284304047384008	0.999999833605654	0.802228412256267	0.940000000000001
0.7|0.1|1	0.389|0.056|0.556	0.284686337681383	796	288	71	426697119	725	0.284304047384008	0.999999833605654	0.802228412256267	0.960000000000001
0.7|0.2|0.9	0.389|0.111|0.500	0.326880267546826	796	288	71	426697119	725	0.284304047384008	0.999999833605654	0.802228412256267	0.9
0.7|0.3|0.8	0.389|0.167|0.444	0.337891436690627	796	288	71	426697119	725	0.284304047384008	0.999999833605654	0.802228412256267	0.84
0.7|0.4|0.7	0.389|0.222|0.389	0.35384307719523	796	288	71	426697119	725	0.284304047384008	0.999999833605654	0.802228412256267	0.78
0.7|0.5|0.6	0.389|0.278|0.333	0.35503640071367	796	288	71	426697119	725	0.284304047384008	0.999999833605654	0.802228412256267	0.74
0.7|0.6|0.5	0.389|0.333|0.278	0.344933748521867	796	288	71	426697119	725	0.284304047384008	0.999999833605654	0.802228412256267	0.74
0.7|0.7|0.4	0.389|0.389|0.222	0.326902671350423	796	288	71	426697119	725	0.284304047384008	0.999999833605654	0.802228412256267	0.78
0.7|0.8|0.3	0.389|0.444|0.167	0.29172007141409	796	288	71	426697119	725	0.284304047384008	0.999999833605654	0.802228412256267	0.84
0.7|0.9|0.2	0.389|0.500|0.111	0.260941664331743	796	288	71	426697119	725	0.284304047384008	0.999999833605654	0.802228412256267	0.9
0.7|1|0.1	0.389|0.556|0.056	0.220239235557591	796	288	71	426697119	725	0.284304047384008	0.999999833605654	0.802228412256267	0.960000000000001
0.9|0.4|1	0.391|0.174|0.435	0.338410157689281	796	288	71	426697119	725	0.284304047384008	0.999999833605654	0.802228412256267	0.84
0.9|0.5|0.9	0.391|0.217|0.391	0.349044584692349	796	288	71	426697119	725	0.284304047384008	0.999999833605654	0.802228412256267	0.8
0.9|0.6|0.8	0.391|0.261|0.348	0.357837621209443	796	288	71	426697119	725	0.284304047384008	0.999999833605654	0.802228412256267	0.74
0.9|0.7|0.7	0.391|0.304|0.304	0.361832165223657	796	288	71	426697119	725	0.284304047384008	0.999999833605654	0.802228412256267	0.7
0.9|0.8|0.6	0.391|0.348|0.261	0.34436741828704	796	288	71	426697119	725	0.284304047384008	0.999999833605654	0.802228412256267	0.74
0.9|0.9|0.5	0.391|0.391|0.217	0.318736628116942	796	288	71	426697119	725	0.284304047384008	0.999999833605654	0.802228412256267	0.8
0.9|1|0.4	0.391|0.435|0.174	0.29528156149272	796	288	71	426697119	725	0.284304047384008	0.999999833605654	0.802228412256267	0.84
0.6|0.1|0.8	0.400|0.067|0.533	0.29888400528757	796	288	71	426697119	725	0.284304047384008	0.999999833605654	0.802228412256267	0.940000000000001
0.4|0.1|0.5	0.400|0.100|0.500	0.327032506052002	796	288	71	426697119	725	0.284304047384008	0.999999833605654	0.802228412256267	0.9
0.6|0.2|0.7	0.400|0.133|0.467	0.327927969191388	796	288	71	426697119	725	0.284304047384008	0.999999833605654	0.802228412256267	0.88
0.8|0.3|0.9	0.400|0.150|0.450	0.333245182692923	796	288	71	426697119	725	0.284304047384008	0.999999833605654	0.802228412256267	0.86
0.2|0.1|0.2	0.400|0.200|0.400	0.353618573559673	796	288	71	426697119	725	0.284304047384008	0.999999833605654	0.802228412256267	0.8
1|0.6|0.9	0.400|0.240|0.360	0.357613117573886	796	288	71	426697119	725	0.284304047384008	0.999999833605654	0.802228412256267	0.76
0.8|0.5|0.7	0.400|0.250|0.350	0.353065923180058	796	288	71	426697119	725	0.284304047384008	0.999999833605654	0.802228412256267	0.76
0.6|0.4|0.5	0.400|0.267|0.333	0.355063195187165	796	288	71	426697119	725	0.284304047384008	0.999999833605654	0.802228412256267	0.74
1|0.7|0.8	0.400|0.280|0.320	0.359861687690045	796	288	71	426697119	725	0.284304047384008	0.999999833605654	0.802228412256267	0.72
0.4|0.3|0.3	0.400|0.300|0.300	0.361858959697152	796	288	71	426697119	725	0.284304047384008	0.999999833605654	0.802228412256267	0.7
1|0.8|0.7	0.400|0.320|0.280	0.354556989124717	796	288	71	426697119	725	0.284304047384008	0.999999833605654	0.802228412256267	0.72
0.6|0.5|0.4	0.400|0.333|0.267	0.344960542995363	796	288	71	426697119	725	0.284304047384008	0.999999833605654	0.802228412256267	0.74
0.8|0.7|0.5	0.400|0.350|0.250	0.336228169527054	796	288	71	426697119	725	0.284304047384008	0.999999833605654	0.802228412256267	0.76
1|0.9|0.6	0.400|0.360|0.240	0.3370922421881	796	288	71	426697119	725	0.284304047384008	0.999999833605654	0.802228412256267	0.76
0.2|0.2|0.1	0.400|0.400|0.200	0.319627495251483	796	288	71	426697119	725	0.284304047384008	0.999999833605654	0.802228412256267	0.8
0.8|0.9|0.3	0.400|0.450|0.150	0.283602192539795	796	288	71	426697119	725	0.284304047384008	0.999999833605654	0.802228412256267	0.86
0.6|0.7|0.2	0.400|0.467|0.133	0.271874659227684	796	288	71	426697119	725	0.284304047384008	0.999999833605654	0.802228412256267	0.88
0.4|0.5|0.1	0.400|0.500|0.100	0.260989828690928	796	288	71	426697119	725	0.284304047384008	0.999999833605654	0.802228412256267	0.9
0.6|0.8|0.1	0.400|0.533|0.067	0.233885783653873	796	288	71	426697119	725	0.284304047384008	0.999999833605654	0.802228412256267	0.940000000000001
0.9|0.3|1	0.409|0.136|0.455	0.328166816349936	796	288	71	426697119	725	0.284304047384008	0.999999833605654	0.802228412256267	0.88
0.9|0.4|0.9	0.409|0.182|0.409	0.343599735855885	796	288	71	426697119	725	0.284304047384008	0.999999833605654	0.802228412256267	0.82
0.9|0.5|0.8	0.409|0.227|0.364	0.347594279870098	796	288	71	426697119	725	0.284304047384008	0.999999833605654	0.802228412256267	0.78
0.9|0.6|0.7	0.409|0.273|0.318	0.348787603388539	796	288	71	426697119	725	0.284304047384008	0.999999833605654	0.802228412256267	0.74
0.9|0.7|0.6	0.409|0.318|0.273	0.342052501927337	796	288	71	426697119	725	0.284304047384008	0.999999833605654	0.802228412256267	0.74
0.9|0.8|0.5	0.409|0.364|0.227	0.324021424755893	796	288	71	426697119	725	0.284304047384008	0.999999833605654	0.802228412256267	0.78
0.9|0.9|0.4	0.409|0.409|0.182	0.306556677819276	796	288	71	426697119	725	0.284304047384008	0.999999833605654	0.802228412256267	0.82
0.9|1|0.3	0.409|0.455|0.136	0.274935567961573	796	288	71	426697119	725	0.284304047384008	0.999999833605654	0.802228412256267	0.88
0.7|0.1|0.9	0.412|0.059|0.529	0.293805638944584	796	288	71	426697119	725	0.284304047384008	0.999999833605654	0.802228412256267	0.960000000000001
0.7|0.2|0.8	0.412|0.118|0.471	0.322849602848402	796	288	71	426697119	725	0.284304047384008	0.999999833605654	0.802228412256267	0.9
0.7|0.3|0.7	0.412|0.176|0.412	0.338801243353005	796	288	71	426697119	725	0.284304047384008	0.999999833605654	0.802228412256267	0.84
0.7|0.4|0.6	0.412|0.235|0.353	0.344793059374325	796	288	71	426697119	725	0.284304047384008	0.999999833605654	0.802228412256267	0.78
0.7|0.5|0.5	0.412|0.294|0.294	0.350784875395646	796	288	71	426697119	725	0.284304047384008	0.999999833605654	0.802228412256267	0.72
0.7|0.6|0.4	0.412|0.353|0.235	0.32458775499072	796	288	71	426697119	725	0.284304047384008	0.999999833605654	0.802228412256267	0.78
0.7|0.7|0.3	0.412|0.412|0.176	0.298390634585795	796	288	71	426697119	725	0.284304047384008	0.999999833605654	0.802228412256267	0.84
0.7|0.8|0.2	0.412|0.471|0.118	0.263208034649462	796	288	71	426697119	725	0.284304047384008	0.999999833605654	0.802228412256267	0.9
0.7|0.9|0.1	0.412|0.529|0.059	0.225219159075651	796	288	71	426697119	725	0.284304047384008	0.999999833605654	0.802228412256267	0.960000000000001
0.5|0.1|0.6	0.417|0.083|0.500	0.321954139709015	796	288	71	426697119	725	0.284304047384008	0.999999833605654	0.802228412256267	0.92
0.5|0.2|0.5	0.417|0.167|0.417	0.338801243353005	796	288	71	426697119	725	0.284304047384008	0.999999833605654	0.802228412256267	0.84
1|0.5|0.9	0.417|0.208|0.375	0.342795787367218	796	288	71	426697119	725	0.284304047384008	0.999999833605654	0.802228412256267	0.8
0.5|0.3|0.4	0.417|0.250|0.333	0.346790331381432	796	288	71	426697119	725	0.284304047384008	0.999999833605654	0.802228412256267	0.76
1|0.7|0.7	0.417|0.292|0.292	0.350784875395646	796	288	71	426697119	725	0.284304047384008	0.999999833605654	0.802228412256267	0.72
0.5|0.4|0.3	0.417|0.333|0.250	0.333320128459029	796	288	71	426697119	725	0.284304047384008	0.999999833605654	0.802228412256267	0.76
1|0.9|0.5	0.417|0.375|0.208	0.315855381522412	796	288	71	426697119	725	0.284304047384008	0.999999833605654	0.802228412256267	0.8
0.5|0.5|0.2	0.417|0.417|0.167	0.298390634585795	796	288	71	426697119	725	0.284304047384008	0.999999833605654	0.802228412256267	0.84
0.5|0.6|0.1	0.417|0.500|0.083	0.252323204112707	796	288	71	426697119	725	0.284304047384008	0.999999833605654	0.802228412256267	0.92
0.8|0.1|1	0.421|0.053|0.526	0.293678003609653	796	288	71	426697119	725	0.284304047384008	0.999999833605654	0.802228412256267	0.960000000000001
0.8|0.2|0.9	0.421|0.105|0.474	0.322721967513472	796	288	71	426697119	725	0.284304047384008	0.999999833605654	0.802228412256267	0.9
0.8|0.3|0.8	0.421|0.158|0.421	0.33335639451654	796	288	71	426697119	725	0.284304047384008	0.999999833605654	0.802228412256267	0.86
0.8|0.4|0.7	0.421|0.211|0.368	0.339348210537861	796	288	71	426697119	725	0.284304047384008	0.999999833605654	0.802228412256267	0.8
0.8|0.5|0.6	0.421|0.263|0.316	0.345340026559181	796	288	71	426697119	725	0.284304047384008	0.999999833605654	0.802228412256267	0.74
0.8|0.6|0.5	0.421|0.316|0.263	0.33860492509798	796	288	71	426697119	725	0.284304047384008	0.999999833605654	0.802228412256267	0.74
0.8|0.7|0.4	0.421|0.368|0.211	0.312407804693054	796	288	71	426697119	725	0.284304047384008	0.999999833605654	0.802228412256267	0.8
0.8|0.8|0.3	0.421|0.421|0.158	0.286210684288129	796	288	71	426697119	725	0.284304047384008	0.999999833605654	0.802228412256267	0.86
0.8|0.9|0.2	0.421|0.474|0.105	0.262755617663907	796	288	71	426697119	725	0.284304047384008	0.999999833605654	0.802228412256267	0.9
0.8|1|0.1	0.421|0.526|0.053	0.224766742090096	796	288	71	426697119	725	0.284304047384008	0.999999833605654	0.802228412256267	0.960000000000001
0.6|0.1|0.7	0.429|0.071|0.500	0.317028011871205	796	288	71	426697119	725	0.284304047384008	0.999999833605654	0.802228412256267	0.940000000000001
0.9|0.2|1	0.429|0.095|0.476	0.317923475010592	796	288	71	426697119	725	0.284304047384008	0.999999833605654	0.802228412256267	0.92
0.3|0.1|0.3	0.429|0.143|0.429	0.33335639451654	796	288	71	426697119	725	0.284304047384008	0.999999833605654	0.802228412256267	0.86
0.9|0.4|0.8	0.429|0.190|0.381	0.337350938530754	796	288	71	426697119	725	0.284304047384008	0.999999833605654	0.802228412256267	0.82
0.6|0.3|0.5	0.429|0.214|0.357	0.336546990042087	796	288	71	426697119	725	0.284304047384008	0.999999833605654	0.802228412256267	0.8
0.9|0.5|0.7	0.429|0.238|0.333	0.338544262049194	796	288	71	426697119	725	0.284304047384008	0.999999833605654	0.802228412256267	0.78
0.3|0.2|0.2	0.429|0.286|0.286	0.347337298566288	796	288	71	426697119	725	0.284304047384008	0.999999833605654	0.802228412256267	0.72
0.9|0.7|0.5	0.429|0.333|0.238	0.32170650839619	796	288	71	426697119	725	0.284304047384008	0.999999833605654	0.802228412256267	0.78
0.6|0.5|0.3	0.429|0.357|0.214	0.312974134927882	796	288	71	426697119	725	0.284304047384008	0.999999833605654	0.802228412256267	0.8
0.9|0.8|0.4	0.429|0.381|0.190	0.303675431224746	796	288	71	426697119	725	0.284304047384008	0.999999833605654	0.802228412256267	0.82
0.3|0.3|0.1	0.429|0.429|0.143	0.286210684288129	796	288	71	426697119	725	0.284304047384008	0.999999833605654	0.802228412256267	0.86
0.9|1|0.2	0.429|0.476|0.095	0.254589574430426	796	288	71	426697119	725	0.284304047384008	0.999999833605654	0.802228412256267	0.92
0.6|0.7|0.1	0.429|0.500|0.071	0.243704743893671	796	288	71	426697119	725	0.284304047384008	0.999999833605654	0.802228412256267	0.940000000000001
1|0.3|1	0.435|0.130|0.435	0.32855790201366	796	288	71	426697119	725	0.284304047384008	0.999999833605654	0.802228412256267	0.88
1|0.4|0.9	0.435|0.174|0.391	0.332552446027874	796	288	71	426697119	725	0.284304047384008	0.999999833605654	0.802228412256267	0.84
1|0.5|0.8	0.435|0.217|0.348	0.336546990042087	796	288	71	426697119	725	0.284304047384008	0.999999833605654	0.802228412256267	0.8
1|0.6|0.7	0.435|0.261|0.304	0.345340026559181	796	288	71	426697119	725	0.284304047384008	0.999999833605654	0.802228412256267	0.74
1|0.7|0.6	0.435|0.304|0.261	0.33860492509798	796	288	71	426697119	725	0.284304047384008	0.999999833605654	0.802228412256267	0.74
1|0.8|0.5	0.435|0.348|0.217	0.312974134927882	796	288	71	426697119	725	0.284304047384008	0.999999833605654	0.802228412256267	0.8
1|0.9|0.4	0.435|0.391|0.174	0.295509387991265	796	288	71	426697119	725	0.284304047384008	0.999999833605654	0.802228412256267	0.84
1|1|0.3	0.435|0.435|0.130	0.278044641054648	796	288	71	426697119	725	0.284304047384008	0.999999833605654	0.802228412256267	0.88
0.7|0.1|0.8	0.437|0.062|0.500	0.317028011871205	796	288	71	426697119	725	0.284304047384008	0.999999833605654	0.802228412256267	0.940000000000001
0.7|0.3|0.6	0.437|0.187|0.375	0.33454971803498	796	288	71	426697119	725	0.284304047384008	0.999999833605654	0.802228412256267	0.82
0.7|0.4|0.5	0.437|0.250|0.312	0.340541534056301	796	288	71	426697119	725	0.284304047384008	0.999999833605654	0.802228412256267	0.76
0.7|0.5|0.4	0.437|0.312|0.250	0.330438881864499	796	288	71	426697119	725	0.284304047384008	0.999999833605654	0.802228412256267	0.76
0.7|0.8|0.1	0.437|0.500|0.062	0.243704743893671	796	288	71	426697119	725	0.284304047384008	0.999999833605654	0.802228412256267	0.940000000000001
0.7|0.2|0.7	0.438|0.125|0.438	0.32855790201366	796	288	71	426697119	725	0.284304047384008	0.999999833605654	0.802228412256267	0.88
0.7|0.6|0.3	0.438|0.375|0.188	0.304241761459573	796	288	71	426697119	725	0.284304047384008	0.999999833605654	0.802228412256267	0.82
0.7|0.7|0.2	0.438|0.438|0.125	0.278044641054648	796	288	71	426697119	725	0.284304047384008	0.999999833605654	0.802228412256267	0.88
0.8|0.1|0.9	0.444|0.056|0.500	0.312101884033394	796	288	71	426697119	725	0.284304047384008	0.999999833605654	0.802228412256267	0.960000000000001
0.4|0.1|0.4	0.444|0.111|0.444	0.323113053177196	796	288	71	426697119	725	0.284304047384008	0.999999833605654	0.802228412256267	0.9
0.8|0.3|0.7	0.444|0.167|0.389	0.329104869198516	796	288	71	426697119	725	0.284304047384008	0.999999833605654	0.802228412256267	0.84
0.4|0.2|0.3	0.444|0.222|0.333	0.335096685219836	796	288	71	426697119	725	0.284304047384008	0.999999833605654	0.802228412256267	0.78
0.8|0.5|0.5	0.444|0.278|0.278	0.336290008738277	796	288	71	426697119	725	0.284304047384008	0.999999833605654	0.802228412256267	0.74
0.4|0.3|0.2	0.444|0.333|0.222	0.318258931566833	796	288	71	426697119	725	0.284304047384008	0.999999833605654	0.802228412256267	0.78
0.8|0.7|0.3	0.444|0.389|0.167	0.292061811161907	796	288	71	426697119	725	0.284304047384008	0.999999833605654	0.802228412256267	0.84
0.4|0.4|0.1	0.444|0.444|0.111	0.265864690756982	796	288	71	426697119	725	0.284304047384008	0.999999833605654	0.802228412256267	0.9
0.8|0.9|0.1	0.444|0.500|0.056	0.235086283674634	796	288	71	426697119	725	0.284304047384008	0.999999833605654	0.802228412256267	0.960000000000001
0.9|0.1|1	0.450|0.050|0.500	0.312101884033394	796	288	71	426697119	725	0.284304047384008	0.999999833605654	0.802228412256267	0.960000000000001
0.9|0.2|0.9	0.450|0.100|0.450	0.323113053177196	796	288	71	426697119	725	0.284304047384008	0.999999833605654	0.802228412256267	0.9
0.9|0.3|0.8	0.450|0.150|0.400	0.328853571089464	796	288	71	426697119	725	0.284304047384008	0.999999833605654	0.802228412256267	0.86
0.9|0.4|0.7	0.450|0.200|0.350	0.33309941321273	796	288	71	426697119	725	0.284304047384008	0.999999833605654	0.802228412256267	0.8
0.9|0.5|0.6	0.450|0.250|0.300	0.337093957226943	796	288	71	426697119	725	0.284304047384008	0.999999833605654	0.802228412256267	0.76
0.9|0.6|0.5	0.450|0.300|0.250	0.326991305035141	796	288	71	426697119	725	0.284304047384008	0.999999833605654	0.802228412256267	0.76
0.9|0.7|0.4	0.450|0.350|0.200	0.309526558098524	796	288	71	426697119	725	0.284304047384008	0.999999833605654	0.802228412256267	0.8
0.9|0.8|0.3	0.450|0.400|0.150	0.284759840589472	796	288	71	426697119	725	0.284304047384008	0.999999833605654	0.802228412256267	0.86
0.9|0.9|0.2	0.450|0.450|0.100	0.265864690756982	796	288	71	426697119	725	0.284304047384008	0.999999833605654	0.802228412256267	0.9
0.9|1|0.1	0.450|0.500|0.050	0.235086283674634	796	288	71	426697119	725	0.284304047384008	0.999999833605654	0.802228412256267	0.960000000000001
0.5|0.1|0.5	0.455|0.091|0.455	0.318314560674315	796	288	71	426697119	725	0.284304047384008	0.999999833605654	0.802228412256267	0.92
1|0.3|0.9	0.455|0.136|0.409	0.322309104688529	796	288	71	426697119	725	0.284304047384008	0.999999833605654	0.802228412256267	0.88
0.5|0.2|0.4	0.455|0.182|0.364	0.331102141205623	796	288	71	426697119	725	0.284304047384008	0.999999833605654	0.802228412256267	0.82
1|0.5|0.7	0.455|0.227|0.318	0.332295464724063	796	288	71	426697119	725	0.284304047384008	0.999999833605654	0.802228412256267	0.78
0.5|0.3|0.3	0.455|0.273|0.273	0.336290008738277	796	288	71	426697119	725	0.284304047384008	0.999999833605654	0.802228412256267	0.74
1|0.7|0.5	0.455|0.318|0.227	0.31882526180166	796	288	71	426697119	725	0.284304047384008	0.999999833605654	0.802228412256267	0.78
0.5|0.4|0.2	0.455|0.364|0.182	0.300794184630216	796	288	71	426697119	725	0.284304047384008	0.999999833605654	0.802228412256267	0.82
1|0.9|0.3	0.455|0.409|0.136	0.275163394460118	796	288	71	426697119	725	0.284304047384008	0.999999833605654	0.802228412256267	0.88
0.5|0.5|0.1	0.455|0.455|0.091	0.257698647523501	796	288	71	426697119	725	0.284304047384008	0.999999833605654	0.802228412256267	0.92
0.6|0.1|0.6	0.462|0.077|0.462	0.312869711837851	796	288	71	426697119	725	0.284304047384008	0.999999833605654	0.802228412256267	0.940000000000001
0.6|0.2|0.5	0.462|0.154|0.385	0.320858799866278	796	288	71	426697119	725	0.284304047384008	0.999999833605654	0.802228412256267	0.86
0.6|0.3|0.4	0.462|0.231|0.308	0.328847887894705	796	288	71	426697119	725	0.284304047384008	0.999999833605654	0.802228412256267	0.78
0.6|0.4|0.3	0.462|0.308|0.231	0.315377684972302	796	288	71	426697119	725	0.284304047384008	0.999999833605654	0.802228412256267	0.78
0.6|0.5|0.2	0.462|0.385|0.154	0.280448191099069	796	288	71	426697119	725	0.284304047384008	0.999999833605654	0.802228412256267	0.86
0.6|0.6|0.1	0.462|0.462|0.077	0.245518697225835	796	288	71	426697119	725	0.284304047384008	0.999999833605654	0.802228412256267	0.940000000000001
0.7|0.1|0.7	0.467|0.067|0.467	0.312869711837851	796	288	71	426697119	725	0.284304047384008	0.999999833605654	0.802228412256267	0.940000000000001
0.7|0.2|0.6	0.467|0.133|0.400	0.320607501757226	796	288	71	426697119	725	0.284304047384008	0.999999833605654	0.802228412256267	0.88
0.7|0.3|0.5	0.467|0.200|0.333	0.326850615887599	796	288	71	426697119	725	0.284304047384008	0.999999833605654	0.802228412256267	0.8
0.7|0.4|0.4	0.467|0.267|0.267	0.332842431908919	796	288	71	426697119	725	0.284304047384008	0.999999833605654	0.802228412256267	0.74
0.7|0.5|0.3	0.467|0.333|0.200	0.306645311503994	796	288	71	426697119	725	0.284304047384008	0.999999833605654	0.802228412256267	0.8
0.7|0.6|0.2	0.467|0.400|0.133	0.273146220526633	796	288	71	426697119	725	0.284304047384008	0.999999833605654	0.802228412256267	0.88
0.7|0.7|0.1	0.467|0.467|0.067	0.245518697225835	796	288	71	426697119	725	0.284304047384008	0.999999833605654	0.802228412256267	0.940000000000001
0.8|0.1|0.8	0.471|0.059|0.471	0.308071219334971	796	288	71	426697119	725	0.284304047384008	0.999999833605654	0.802228412256267	0.960000000000001
0.8|0.2|0.7	0.471|0.118|0.412	0.314063035356291	796	288	71	426697119	725	0.284304047384008	0.999999833605654	0.802228412256267	0.9
0.8|0.3|0.6	0.471|0.176|0.353	0.320054851377612	796	288	71	426697119	725	0.284304047384008	0.999999833605654	0.802228412256267	0.84
0.8|0.4|0.5	0.471|0.235|0.294	0.326046667398932	796	288	71	426697119	725	0.284304047384008	0.999999833605654	0.802228412256267	0.78
0.8|0.5|0.4	0.471|0.294|0.235	0.31594401520713	796	288	71	426697119	725	0.284304047384008	0.999999833605654	0.802228412256267	0.78
0.8|0.6|0.3	0.471|0.353|0.176	0.289746894802205	796	288	71	426697119	725	0.284304047384008	0.999999833605654	0.802228412256267	0.84
0.8|0.7|0.2	0.471|0.412|0.118	0.263549774397279	796	288	71	426697119	725	0.284304047384008	0.999999833605654	0.802228412256267	0.9
0.8|0.8|0.1	0.471|0.471|0.059	0.237352653992354	796	288	71	426697119	725	0.284304047384008	0.999999833605654	0.802228412256267	0.960000000000001
0.9|0.1|0.9	0.474|0.053|0.474	0.308071219334971	796	288	71	426697119	725	0.284304047384008	0.999999833605654	0.802228412256267	0.960000000000001
0.9|0.2|0.8	0.474|0.105|0.421	0.316864255852065	796	288	71	426697119	725	0.284304047384008	0.999999833605654	0.802228412256267	0.9
0.9|0.3|0.7	0.474|0.158|0.368	0.318057579370505	796	288	71	426697119	725	0.284304047384008	0.999999833605654	0.802228412256267	0.86
0.9|0.4|0.6	0.474|0.211|0.316	0.324049395391825	796	288	71	426697119	725	0.284304047384008	0.999999833605654	0.802228412256267	0.8
0.9|0.5|0.5	0.474|0.263|0.263	0.332842431908919	796	288	71	426697119	725	0.284304047384008	0.999999833605654	0.802228412256267	0.74
0.9|0.6|0.4	0.474|0.316|0.211	0.307211641738821	796	288	71	426697119	725	0.284304047384008	0.999999833605654	0.802228412256267	0.8
0.9|0.7|0.3	0.474|0.368|0.158	0.281014521333896	796	288	71	426697119	725	0.284304047384008	0.999999833605654	0.802228412256267	0.86
0.9|0.8|0.2	0.474|0.421|0.105	0.262983444162452	796	288	71	426697119	725	0.284304047384008	0.999999833605654	0.802228412256267	0.9
0.9|0.9|0.1	0.474|0.474|0.053	0.237352653992354	796	288	71	426697119	725	0.284304047384008	0.999999833605654	0.802228412256267	0.960000000000001
1|0.1|1	0.476|0.048|0.476	0.308071219334971	796	288	71	426697119	725	0.284304047384008	0.999999833605654	0.802228412256267	0.960000000000001
1|0.2|0.9	0.476|0.095|0.429	0.312065763349184	796	288	71	426697119	725	0.284304047384008	0.999999833605654	0.802228412256267	0.92
1|0.3|0.8	0.476|0.143|0.381	0.320858799866278	796	288	71	426697119	725	0.284304047384008	0.999999833605654	0.802228412256267	0.86
1|0.4|0.7	0.476|0.190|0.333	0.322052123384718	796	288	71	426697119	725	0.284304047384008	0.999999833605654	0.802228412256267	0.82
1|0.5|0.6	0.476|0.238|0.286	0.326046667398932	796	288	71	426697119	725	0.284304047384008	0.999999833605654	0.802228412256267	0.78
1|0.6|0.5	0.476|0.286|0.238	0.31594401520713	796	288	71	426697119	725	0.284304047384008	0.999999833605654	0.802228412256267	0.78
1|0.7|0.4	0.476|0.333|0.190	0.298479268270513	796	288	71	426697119	725	0.284304047384008	0.999999833605654	0.802228412256267	0.82
1|0.8|0.3	0.476|0.381|0.143	0.280448191099069	796	288	71	426697119	725	0.284304047384008	0.999999833605654	0.802228412256267	0.86
1|0.9|0.2	0.476|0.429|0.095	0.254817400928971	796	288	71	426697119	725	0.284304047384008	0.999999833605654	0.802228412256267	0.92
1|1|0.1	0.476|0.476|0.048	0.237352653992354	796	288	71	426697119	725	0.284304047384008	0.999999833605654	0.802228412256267	0.960000000000001
1|0.1|0.9	0.500|0.050|0.450	0.301849216483335	796	288	71	426697119	725	0.284304047384008	0.999999833605654	0.802228412256267	0.960000000000001
0.9|0.1|0.8	0.500|0.056|0.444	0.301849216483335	796	288	71	426697119	725	0.284304047384008	0.999999833605654	0.802228412256267	0.960000000000001
0.8|0.1|0.7	0.500|0.062|0.437	0.303846488490442	796	288	71	426697119	725	0.284304047384008	0.999999833605654	0.802228412256267	0.940000000000001
0.7|0.1|0.6	0.500|0.071|0.429	0.303846488490442	796	288	71	426697119	725	0.284304047384008	0.999999833605654	0.802228412256267	0.940000000000001
0.6|0.1|0.5	0.500|0.083|0.417	0.305843760497549	796	288	71	426697119	725	0.284304047384008	0.999999833605654	0.802228412256267	0.92
0.5|0.1|0.4	0.500|0.100|0.400	0.312388226898484	796	288	71	426697119	725	0.284304047384008	0.999999833605654	0.802228412256267	0.9
0.9|0.2|0.7	0.500|0.111|0.389	0.307841032504655	796	288	71	426697119	725	0.284304047384008	0.999999833605654	0.802228412256267	0.9
0.4|0.1|0.3	0.500|0.125|0.375	0.309838304511762	796	288	71	426697119	725	0.284304047384008	0.999999833605654	0.802228412256267	0.88
0.7|0.2|0.5	0.500|0.143|0.357	0.311835576518869	796	288	71	426697119	725	0.284304047384008	0.999999833605654	0.802228412256267	0.86
1|0.3|0.7	0.500|0.150|0.350	0.311808782045374	796	288	71	426697119	725	0.284304047384008	0.999999833605654	0.802228412256267	0.86
0.3|0.1|0.2	0.500|0.167|0.333	0.313832848525976	796	288	71	426697119	725	0.284304047384008	0.999999833605654	0.802228412256267	0.84
0.8|0.3|0.5	0.500|0.187|0.312	0.315830120533083	796	288	71	426697119	725	0.284304047384008	0.999999833605654	0.802228412256267	0.82
0.5|0.2|0.3	0.500|0.200|0.300	0.320628613035963	796	288	71	426697119	725	0.284304047384008	0.999999833605654	0.802228412256267	0.8
0.7|0.3|0.4	0.500|0.214|0.286	0.317800598066694	796	288	71	426697119	725	0.284304047384008	0.999999833605654	0.802228412256267	0.8
0.9|0.4|0.5	0.500|0.222|0.278	0.319824664547296	796	288	71	426697119	725	0.284304047384008	0.999999833605654	0.802228412256267	0.78
0.2|0.1|0.1	0.500|0.250|0.250	0.321821936554403	796	288	71	426697119	725	0.284304047384008	0.999999833605654	0.802228412256267	0.76
0.9|0.5|0.4	0.500|0.278|0.222	0.313089563086095	796	288	71	426697119	725	0.284304047384008	0.999999833605654	0.802228412256267	0.78
0.7|0.4|0.3	0.500|0.286|0.214	0.304357189617786	796	288	71	426697119	725	0.284304047384008	0.999999833605654	0.802228412256267	0.8
0.5|0.3|0.2	0.500|0.300|0.200	0.303790859382959	796	288	71	426697119	725	0.284304047384008	0.999999833605654	0.802228412256267	0.8
0.8|0.5|0.3	0.500|0.312|0.187	0.295624816149478	796	288	71	426697119	725	0.284304047384008	0.999999833605654	0.802228412256267	0.82
0.3|0.2|0.1	0.500|0.333|0.167	0.283383428227324	796	288	71	426697119	725	0.284304047384008	0.999999833605654	0.802228412256267	0.84
1|0.7|0.3	0.500|0.350|0.150	0.278133274739366	796	288	71	426697119	725	0.284304047384008	0.999999833605654	0.802228412256267	0.86
0.7|0.5|0.2	0.500|0.357|0.143	0.278160069212861	796	288	71	426697119	725	0.284304047384008	0.999999833605654	0.802228412256267	0.86
0.4|0.3|0.1	0.500|0.375|0.125	0.269427695744553	796	288	71	426697119	725	0.284304047384008	0.999999833605654	0.802228412256267	0.88
0.9|0.7|0.2	0.500|0.389|0.111	0.260695322276244	796	288	71	426697119	725	0.284304047384008	0.999999833605654	0.802228412256267	0.9
0.5|0.4|0.1	0.500|0.400|0.100	0.26155939493729	796	288	71	426697119	725	0.284304047384008	0.999999833605654	0.802228412256267	0.9
0.6|0.5|0.1	0.500|0.417|0.083	0.251962948807936	796	288	71	426697119	725	0.284304047384008	0.999999833605654	0.802228412256267	0.92
0.7|0.6|0.1	0.500|0.429|0.071	0.243230575339627	796	288	71	426697119	725	0.284304047384008	0.999999833605654	0.802228412256267	0.940000000000001
0.8|0.7|0.1	0.500|0.437|0.062	0.243230575339627	796	288	71	426697119	725	0.284304047384008	0.999999833605654	0.802228412256267	0.940000000000001
0.9|0.8|0.1	0.500|0.444|0.056	0.234498201871319	796	288	71	426697119	725	0.284304047384008	0.999999833605654	0.802228412256267	0.960000000000001
1|0.9|0.1	0.500|0.450|0.050	0.234498201871319	796	288	71	426697119	725	0.284304047384008	0.999999833605654	0.802228412256267	0.960000000000001
1|0.1|0.8	0.526|0.053|0.421	0.292022118402372	796	288	71	426697119	725	0.284304047384008	0.999999833605654	0.802228412256267	0.960000000000001
1|0.2|0.7	0.526|0.105|0.368	0.298013934423692	796	288	71	426697119	725	0.284304047384008	0.999999833605654	0.802228412256267	0.9
1|0.3|0.6	0.526|0.158|0.316	0.299207257942133	796	288	71	426697119	725	0.284304047384008	0.999999833605654	0.802228412256267	0.86
1|0.4|0.5	0.526|0.211|0.263	0.308000294459226	796	288	71	426697119	725	0.284304047384008	0.999999833605654	0.802228412256267	0.8
1|0.5|0.4	0.526|0.263|0.211	0.297897642267424	796	288	71	426697119	725	0.284304047384008	0.999999833605654	0.802228412256267	0.8
1|0.6|0.3	0.526|0.316|0.158	0.272266852097326	796	288	71	426697119	725	0.284304047384008	0.999999833605654	0.802228412256267	0.86
1|0.7|0.2	0.526|0.368|0.105	0.254235774925882	796	288	71	426697119	725	0.284304047384008	0.999999833605654	0.802228412256267	0.9
1|0.8|0.1	0.526|0.421|0.053	0.228038654520957	796	288	71	426697119	725	0.284304047384008	0.999999833605654	0.802228412256267	0.960000000000001
0.9|0.1|0.7	0.529|0.059|0.412	0.289220897906599	796	288	71	426697119	725	0.284304047384008	0.999999833605654	0.802228412256267	0.960000000000001
0.9|0.2|0.6	0.529|0.118|0.353	0.295212713927919	796	288	71	426697119	725	0.284304047384008	0.999999833605654	0.802228412256267	0.9
0.9|0.3|0.5	0.529|0.176|0.294	0.301204529949239	796	288	71	426697119	725	0.284304047384008	0.999999833605654	0.802228412256267	0.84
0.9|0.4|0.4	0.529|0.235|0.235	0.30719634597056	796	288	71	426697119	725	0.284304047384008	0.999999833605654	0.802228412256267	0.78
0.9|0.5|0.3	0.529|0.294|0.176	0.280999225565635	796	288	71	426697119	725	0.284304047384008	0.999999833605654	0.802228412256267	0.84
0.9|0.6|0.2	0.529|0.353|0.118	0.25480210516071	796	288	71	426697119	725	0.284304047384008	0.999999833605654	0.802228412256267	0.9
0.9|0.7|0.1	0.529|0.412|0.059	0.228604984755784	796	288	71	426697119	725	0.284304047384008	0.999999833605654	0.802228412256267	0.960000000000001
0.8|0.1|0.6	0.533|0.067|0.400	0.295765364307533	796	288	71	426697119	725	0.284304047384008	0.999999833605654	0.802228412256267	0.940000000000001
0.8|0.2|0.5	0.533|0.133|0.333	0.297209985935026	796	288	71	426697119	725	0.284304047384008	0.999999833605654	0.802228412256267	0.88
0.8|0.3|0.4	0.533|0.200|0.267	0.308000294459226	796	288	71	426697119	725	0.284304047384008	0.999999833605654	0.802228412256267	0.8
0.8|0.4|0.3	0.533|0.267|0.200	0.297897642267424	796	288	71	426697119	725	0.284304047384008	0.999999833605654	0.802228412256267	0.8
0.8|0.5|0.2	0.533|0.333|0.133	0.263534478629018	796	288	71	426697119	725	0.284304047384008	0.999999833605654	0.802228412256267	0.88
0.8|0.6|0.1	0.533|0.400|0.067	0.238201430885138	796	288	71	426697119	725	0.284304047384008	0.999999833605654	0.802228412256267	0.940000000000001
0.7|0.1|0.5	0.538|0.077|0.385	0.291218169913705	796	288	71	426697119	725	0.284304047384008	0.999999833605654	0.802228412256267	0.940000000000001
0.7|0.2|0.4	0.538|0.154|0.308	0.299207257942133	796	288	71	426697119	725	0.284304047384008	0.999999833605654	0.802228412256267	0.86
0.7|0.3|0.3	0.538|0.231|0.231	0.30719634597056	796	288	71	426697119	725	0.284304047384008	0.999999833605654	0.802228412256267	0.78
0.7|0.4|0.2	0.538|0.308|0.154	0.272266852097326	796	288	71	426697119	725	0.284304047384008	0.999999833605654	0.802228412256267	0.86
0.7|0.5|0.1	0.538|0.385|0.077	0.237337358224093	796	288	71	426697119	725	0.284304047384008	0.999999833605654	0.802228412256267	0.940000000000001
0.6|0.1|0.4	0.545|0.091|0.364	0.289698578789469	796	288	71	426697119	725	0.284304047384008	0.999999833605654	0.802228412256267	0.92
0.6|0.2|0.3	0.545|0.182|0.273	0.299684938825003	796	288	71	426697119	725	0.284304047384008	0.999999833605654	0.802228412256267	0.82
0.6|0.3|0.2	0.545|0.273|0.182	0.286214735902599	796	288	71	426697119	725	0.284304047384008	0.999999833605654	0.802228412256267	0.82
0.6|0.4|0.1	0.545|0.364|0.091	0.242552868561057	796	288	71	426697119	725	0.284304047384008	0.999999833605654	0.802228412256267	0.92
1|0.1|0.7	0.556|0.056|0.389	0.282902814279481	796	288	71	426697119	725	0.284304047384008	0.999999833605654	0.802228412256267	0.960000000000001
0.5|0.1|0.3	0.556|0.111|0.333	0.288894630300802	796	288	71	426697119	725	0.284304047384008	0.999999833605654	0.802228412256267	0.9
1|0.3|0.5	0.556|0.167|0.278	0.294886446322122	796	288	71	426697119	725	0.284304047384008	0.999999833605654	0.802228412256267	0.84
0.5|0.2|0.2	0.556|0.222|0.222	0.303679482839216	796	288	71	426697119	725	0.284304047384008	0.999999833605654	0.802228412256267	0.78
1|0.5|0.3	0.556|0.278|0.167	0.278048692669118	796	288	71	426697119	725	0.284304047384008	0.999999833605654	0.802228412256267	0.84
0.5|0.3|0.1	0.556|0.333|0.111	0.251851572264193	796	288	71	426697119	725	0.284304047384008	0.999999833605654	0.802228412256267	0.9
1|0.7|0.1	0.556|0.389|0.056	0.225654451859268	796	288	71	426697119	725	0.284304047384008	0.999999833605654	0.802228412256267	0.960000000000001
0.9|0.1|0.6	0.562|0.062|0.375	0.281383223155245	796	288	71	426697119	725	0.284304047384008	0.999999833605654	0.802228412256267	0.940000000000001
0.9|0.2|0.5	0.562|0.125|0.312	0.287375039176565	796	288	71	426697119	725	0.284304047384008	0.999999833605654	0.802228412256267	0.88
0.9|0.3|0.4	0.562|0.187|0.250	0.293366855197885	796	288	71	426697119	725	0.284304047384008	0.999999833605654	0.802228412256267	0.82
0.9|0.4|0.3	0.562|0.250|0.187	0.283264203006083	796	288	71	426697119	725	0.284304047384008	0.999999833605654	0.802228412256267	0.82
0.9|0.6|0.1	0.562|0.375|0.062	0.230869962196233	796	288	71	426697119	725	0.284304047384008	0.999999833605654	0.802228412256267	0.940000000000001
0.9|0.5|0.2	0.563|0.312|0.125	0.257067082601158	796	288	71	426697119	725	0.284304047384008	0.999999833605654	0.802228412256267	0.88
0.8|0.1|0.5	0.571|0.071|0.357	0.278582002659471	796	288	71	426697119	725	0.284304047384008	0.999999833605654	0.802228412256267	0.940000000000001
0.4|0.1|0.2	0.571|0.143|0.286	0.289372311183672	796	288	71	426697119	725	0.284304047384008	0.999999833605654	0.802228412256267	0.86
0.8|0.3|0.3	0.571|0.214|0.214	0.292562906709219	796	288	71	426697119	725	0.284304047384008	0.999999833605654	0.802228412256267	0.8
0.4|0.2|0.1	0.571|0.286|0.143	0.265799456069466	796	288	71	426697119	725	0.284304047384008	0.999999833605654	0.802228412256267	0.86
0.8|0.5|0.1	0.571|0.357|0.071	0.23143629243106	796	288	71	426697119	725	0.284304047384008	0.999999833605654	0.802228412256267	0.940000000000001
0.7|0.1|0.4	0.583|0.083|0.333	0.277062411535234	796	288	71	426697119	725	0.284304047384008	0.999999833605654	0.802228412256267	0.92
0.7|0.2|0.3	0.583|0.167|0.250	0.285051499563662	796	288	71	426697119	725	0.284304047384008	0.999999833605654	0.802228412256267	0.84
0.7|0.3|0.2	0.583|0.250|0.167	0.271581296641258	796	288	71	426697119	725	0.284304047384008	0.999999833605654	0.802228412256267	0.84
0.7|0.4|0.1	0.583|0.333|0.083	0.236651802768025	796	288	71	426697119	725	0.284304047384008	0.999999833605654	0.802228412256267	0.92
1|0.1|0.6	0.588|0.059|0.353	0.270266647025247	796	288	71	426697119	725	0.284304047384008	0.999999833605654	0.802228412256267	0.960000000000001
1|0.2|0.5	0.588|0.118|0.294	0.276258463046568	796	288	71	426697119	725	0.284304047384008	0.999999833605654	0.802228412256267	0.9
1|0.3|0.4	0.588|0.176|0.235	0.282250279067888	796	288	71	426697119	725	0.284304047384008	0.999999833605654	0.802228412256267	0.84
1|0.4|0.3	0.588|0.235|0.176	0.272147626876086	796	288	71	426697119	725	0.284304047384008	0.999999833605654	0.802228412256267	0.84
1|0.5|0.2	0.588|0.294|0.118	0.245950506471161	796	288	71	426697119	725	0.284304047384008	0.999999833605654	0.802228412256267	0.9
1|0.6|0.1	0.588|0.353|0.059	0.219753386066235	796	288	71	426697119	725	0.284304047384008	0.999999833605654	0.802228412256267	0.960000000000001
0.9|0.1|0.5	0.600|0.067|0.333	0.272256070354856	796	288	71	426697119	725	0.284304047384008	0.999999833605654	0.802228412256267	0.940000000000001
0.6|0.1|0.3	0.600|0.100|0.300	0.279051834864843	796	288	71	426697119	725	0.284304047384008	0.999999833605654	0.802228412256267	0.9
0.9|0.2|0.4	0.600|0.133|0.267	0.278247886376177	796	288	71	426697119	725	0.284304047384008	0.999999833605654	0.802228412256267	0.88
0.3|0.1|0.1	0.600|0.200|0.200	0.289038194900377	796	288	71	426697119	725	0.284304047384008	0.999999833605654	0.802228412256267	0.8
0.9|0.4|0.2	0.600|0.267|0.133	0.254682879939469	796	288	71	426697119	725	0.284304047384008	0.999999833605654	0.802228412256267	0.88
0.6|0.3|0.1	0.600|0.300|0.100	0.245376327558835	796	288	71	426697119	725	0.284304047384008	0.999999833605654	0.802228412256267	0.9
0.9|0.5|0.1	0.600|0.333|0.067	0.228477910857046	796	288	71	426697119	725	0.284304047384008	0.999999833605654	0.802228412256267	0.940000000000001
0.8|0.1|0.4	0.615|0.077|0.308	0.265945835405237	796	288	71	426697119	725	0.284304047384008	0.999999833605654	0.802228412256267	0.940000000000001
0.8|0.2|0.3	0.615|0.154|0.231	0.273934923433664	796	288	71	426697119	725	0.284304047384008	0.999999833605654	0.802228412256267	0.86
0.8|0.3|0.2	0.615|0.231|0.154	0.260464720511261	796	288	71	426697119	725	0.284304047384008	0.999999833605654	0.802228412256267	0.86
0.8|0.4|0.1	0.615|0.308|0.077	0.225535226638027	796	288	71	426697119	725	0.284304047384008	0.999999833605654	0.802228412256267	0.940000000000001
1|0.1|0.5	0.625|0.062|0.312	0.262428972273893	796	288	71	426697119	725	0.284304047384008	0.999999833605654	0.802228412256267	0.940000000000001
0.5|0.1|0.2	0.625|0.125|0.250	0.268420788295214	796	288	71	426697119	725	0.284304047384008	0.999999833605654	0.802228412256267	0.88
1|0.3|0.3	0.625|0.187|0.187	0.274412604316534	796	288	71	426697119	725	0.284304047384008	0.999999833605654	0.802228412256267	0.82
0.5|0.2|0.1	0.625|0.250|0.125	0.248215483911609	796	288	71	426697119	725	0.284304047384008	0.999999833605654	0.802228412256267	0.88
1|0.5|0.1	0.625|0.312|0.062	0.222018363506684	796	288	71	426697119	725	0.284304047384008	0.999999833605654	0.802228412256267	0.940000000000001
0.7|0.1|0.3	0.636|0.091|0.273	0.261625023785227	796	288	71	426697119	725	0.284304047384008	0.999999833605654	0.802228412256267	0.92
0.7|0.2|0.2	0.636|0.182|0.182	0.274412604316534	796	288	71	426697119	725	0.284304047384008	0.999999833605654	0.802228412256267	0.82
0.7|0.3|0.1	0.636|0.273|0.091	0.231317067209819	796	288	71	426697119	725	0.284304047384008	0.999999833605654	0.802228412256267	0.92
0.9|0.1|0.4	0.643|0.071|0.286	0.256110888646776	796	288	71	426697119	725	0.284304047384008	0.999999833605654	0.802228412256267	0.940000000000001
0.9|0.2|0.3	0.643|0.143|0.214	0.264099976675203	796	288	71	426697119	725	0.284304047384008	0.999999833605654	0.802228412256267	0.86
0.9|0.3|0.2	0.643|0.214|0.143	0.253997324483401	796	288	71	426697119	725	0.284304047384008	0.999999833605654	0.802228412256267	0.86
0.9|0.4|0.1	0.643|0.286|0.071	0.219067830610167	796	288	71	426697119	725	0.284304047384008	0.999999833605654	0.802228412256267	0.940000000000001
1|0.1|0.4	0.667|0.067|0.267	0.249792805019659	796	288	71	426697119	725	0.284304047384008	0.999999833605654	0.802228412256267	0.940000000000001
0.8|0.1|0.3	0.667|0.083|0.250	0.251790077026766	796	288	71	426697119	725	0.284304047384008	0.999999833605654	0.802228412256267	0.92
0.6|0.1|0.2	0.667|0.111|0.222	0.253787349033873	796	288	71	426697119	725	0.284304047384008	0.999999833605654	0.802228412256267	0.9
1|0.2|0.3	0.667|0.133|0.200	0.255784621040979	796	288	71	426697119	725	0.284304047384008	0.999999833605654	0.802228412256267	0.88
0.4|0.1|0.1	0.667|0.167|0.167	0.259779165055193	796	288	71	426697119	725	0.284304047384008	0.999999833605654	0.802228412256267	0.84
1|0.3|0.2	0.667|0.200|0.133	0.242314418118576	796	288	71	426697119	725	0.284304047384008	0.999999833605654	0.802228412256267	0.88
0.6|0.2|0.1	0.667|0.222|0.111	0.233582044650268	796	288	71	426697119	725	0.284304047384008	0.999999833605654	0.802228412256267	0.9
0.8|0.3|0.1	0.667|0.250|0.083	0.224849671181959	796	288	71	426697119	725	0.284304047384008	0.999999833605654	0.802228412256267	0.92
1|0.4|0.1	0.667|0.267|0.067	0.216117297713651	796	288	71	426697119	725	0.284304047384008	0.999999833605654	0.802228412256267	0.940000000000001
0.9|0.1|0.3	0.692|0.077|0.231	0.240673500896768	796	288	71	426697119	725	0.284304047384008	0.999999833605654	0.802228412256267	0.940000000000001
0.9|0.2|0.2	0.692|0.154|0.154	0.248662588925196	796	288	71	426697119	725	0.284304047384008	0.999999833605654	0.802228412256267	0.86
0.9|0.3|0.1	0.692|0.231|0.077	0.213733095051962	796	288	71	426697119	725	0.284304047384008	0.999999833605654	0.802228412256267	0.940000000000001
0.7|0.1|0.2	0.700|0.100|0.200	0.247469265406755	796	288	71	426697119	725	0.284304047384008	0.999999833605654	0.802228412256267	0.9
0.7|0.2|0.1	0.700|0.200|0.100	0.230631511753752	796	288	71	426697119	725	0.284304047384008	0.999999833605654	0.802228412256267	0.9
1|0.1|0.3	0.714|0.071|0.214	0.234355417269651	796	288	71	426697119	725	0.284304047384008	0.999999833605654	0.802228412256267	0.940000000000001
0.5|0.1|0.1	0.714|0.143|0.143	0.245145725793852	796	288	71	426697119	725	0.284304047384008	0.999999833605654	0.802228412256267	0.86
1|0.3|0.1	0.714|0.214|0.071	0.210782562155446	796	288	71	426697119	725	0.284304047384008	0.999999833605654	0.802228412256267	0.940000000000001
0.8|0.1|0.2	0.727|0.091|0.182	0.232835826145414	796	288	71	426697119	725	0.284304047384008	0.999999833605654	0.802228412256267	0.92
0.8|0.2|0.1	0.727|0.182|0.091	0.21599807249241	796	288	71	426697119	725	0.284304047384008	0.999999833605654	0.802228412256267	0.92
0.9|0.1|0.2	0.750|0.083|0.167	0.226517742518297	796	288	71	426697119	725	0.284304047384008	0.999999833605654	0.802228412256267	0.92
0.6|0.1|0.1	0.750|0.125|0.125	0.230512286532511	796	288	71	426697119	725	0.284304047384008	0.999999833605654	0.802228412256267	0.88
0.9|0.2|0.1	0.750|0.167|0.083	0.213047539595894	796	288	71	426697119	725	0.284304047384008	0.999999833605654	0.802228412256267	0.92
1|0.1|0.2	0.769|0.077|0.154	0.2154011663883	796	288	71	426697119	725	0.284304047384008	0.999999833605654	0.802228412256267	0.940000000000001
1|0.2|0.1	0.769|0.154|0.077	0.201930963465897	796	288	71	426697119	725	0.284304047384008	0.999999833605654	0.802228412256267	0.940000000000001
0.7|0.1|0.1	0.778|0.111|0.111	0.219395710402514	796	288	71	426697119	725	0.284304047384008	0.999999833605654	0.802228412256267	0.9
0.8|0.1|0.1	0.800|0.100|0.100	0.21587884727117	796	288	71	426697119	725	0.284304047384008	0.999999833605654	0.802228412256267	0.9
0.9|0.1|0.1	0.818|0.091|0.091	0.204762271141173	796	288	71	426697119	725	0.284304047384008	0.999999833605654	0.802228412256267	0.92
1|0.1|0.1	0.833|0.083|0.083	0.201245408009829	796	288	71	426697119	725	0.284304047384008	0.999999833605654	0.802228412256267	0.92
0|0.1|1	0.000|0.091|0.909	0.128521215355324	804	291	82	426697108	722	0.287265547877591	0.999999807826248	0.780160857908847	0.92
0|0.1|0.9	0.000|0.100|0.900	0.142131064474053	804	291	82	426697108	722	0.287265547877591	0.999999807826248	0.780160857908847	0.9
0|0.1|0.8	0.000|0.111|0.889	0.142131064474053	804	291	82	426697108	722	0.287265547877591	0.999999807826248	0.780160857908847	0.9
0|0.1|0.7	0.000|0.125|0.875	0.155740913592781	804	291	82	426697108	722	0.287265547877591	0.999999807826248	0.780160857908847	0.88
0|0.1|0.6	0.000|0.143|0.857	0.16935076271151	804	291	82	426697108	722	0.287265547877591	0.999999807826248	0.780160857908847	0.86
0|0.1|0.5	0.000|0.167|0.833	0.182960611830239	804	291	82	426697108	722	0.287265547877591	0.999999807826248	0.780160857908847	0.84
0|0.2|0.9	0.000|0.182|0.818	0.196570460948968	804	291	82	426697108	722	0.287265547877591	0.999999807826248	0.780160857908847	0.82
0|0.1|0.4	0.000|0.200|0.800	0.210180310067697	804	291	82	426697108	722	0.287265547877591	0.999999807826248	0.780160857908847	0.8
0|0.2|0.7	0.000|0.222|0.778	0.223790159186425	804	291	82	426697108	722	0.287265547877591	0.999999807826248	0.780160857908847	0.78
0|0.3|1	0.000|0.231|0.769	0.223790159186425	804	291	82	426697108	722	0.287265547877591	0.999999807826248	0.780160857908847	0.78
0|0.1|0.3	0.000|0.250|0.750	0.237400008305154	804	291	82	426697108	722	0.287265547877591	0.999999807826248	0.780160857908847	0.76
0|0.3|0.8	0.000|0.273|0.727	0.251009857423883	804	291	82	426697108	722	0.287265547877591	0.999999807826248	0.780160857908847	0.74
0|0.2|0.5	0.000|0.286|0.714	0.264619706542612	804	291	82	426697108	722	0.287265547877591	0.999999807826248	0.780160857908847	0.72
0|0.3|0.7	0.000|0.300|0.700	0.278229555661341	804	291	82	426697108	722	0.287265547877591	0.999999807826248	0.780160857908847	0.7
0|0.4|0.9	0.000|0.308|0.692	0.278229555661341	804	291	82	426697108	722	0.287265547877591	0.999999807826248	0.780160857908847	0.7
0|0.1|0.2	0.000|0.333|0.667	0.291839404780069	804	291	82	426697108	722	0.287265547877591	0.999999807826248	0.780160857908847	0.68
0|0.5|0.9	0.000|0.357|0.643	0.305449253898798	804	291	82	426697108	722	0.287265547877591	0.999999807826248	0.780160857908847	0.66
0|0.4|0.7	0.000|0.364|0.636	0.319059103017527	804	291	82	426697108	722	0.287265547877591	0.999999807826248	0.780160857908847	0.64
0|0.3|0.5	0.000|0.375|0.625	0.319059103017527	804	291	82	426697108	722	0.287265547877591	0.999999807826248	0.780160857908847	0.64
0|0.5|0.8	0.000|0.385|0.615	0.332668952136256	804	291	82	426697108	722	0.287265547877591	0.999999807826248	0.780160857908847	0.62
0|0.2|0.3	0.000|0.400|0.600	0.346777400983521	804	291	82	426697108	722	0.287265547877591	0.999999807826248	0.780160857908847	0.6
0|0.7|1	0.000|0.412|0.588	0.346278801254985	804	291	82	426697108	722	0.287265547877591	0.999999807826248	0.780160857908847	0.6
0|0.5|0.7	0.000|0.417|0.583	0.346278801254985	804	291	82	426697108	722	0.287265547877591	0.999999807826248	0.780160857908847	0.6
0|0.3|0.4	0.000|0.429|0.571	0.359888650373713	804	291	82	426697108	722	0.287265547877591	0.999999807826248	0.780160857908847	0.58
0|0.7|0.9	0.000|0.437|0.562	0.359888650373713	804	291	82	426697108	722	0.287265547877591	0.999999807826248	0.780160857908847	0.58
0|0.4|0.5	0.000|0.444|0.556	0.373498499492442	804	291	82	426697108	722	0.287265547877591	0.999999807826248	0.780160857908847	0.56
0|0.5|0.6	0.000|0.455|0.545	0.373498499492442	804	291	82	426697108	722	0.287265547877591	0.999999807826248	0.780160857908847	0.56
0|0.6|0.7	0.000|0.462|0.538	0.387108348611171	804	291	82	426697108	722	0.287265547877591	0.999999807826248	0.780160857908847	0.54
0|0.7|0.8	0.000|0.467|0.533	0.387108348611171	804	291	82	426697108	722	0.287265547877591	0.999999807826248	0.780160857908847	0.54
0|0.8|0.9	0.000|0.471|0.529	0.387108348611171	804	291	82	426697108	722	0.287265547877591	0.999999807826248	0.780160857908847	0.54
0|0.9|1	0.000|0.474|0.526	0.387108348611171	804	291	82	426697108	722	0.287265547877591	0.999999807826248	0.780160857908847	0.54
0|0.1|0.1	0.000|0.500|0.500	0.414826646577165	804	291	82	426697108	722	0.287265547877591	0.999999807826248	0.780160857908847	0.5
0|1|0.9	0.000|0.526|0.474	0.388266089132981	804	291	82	426697108	722	0.287265547877591	0.999999807826248	0.780160857908847	0.54
0|0.9|0.8	0.000|0.529|0.471	0.388266089132981	804	291	82	426697108	722	0.287265547877591	0.999999807826248	0.780160857908847	0.54
0|0.8|0.7	0.000|0.533|0.467	0.388266089132981	804	291	82	426697108	722	0.287265547877591	0.999999807826248	0.780160857908847	0.54
0|0.7|0.6	0.000|0.538|0.462	0.388266089132981	804	291	82	426697108	722	0.287265547877591	0.999999807826248	0.780160857908847	0.54
0|0.6|0.5	0.000|0.545|0.455	0.375428067028792	804	291	82	426697108	722	0.287265547877591	0.999999807826248	0.780160857908847	0.56
0|0.5|0.4	0.000|0.556|0.444	0.375428067028792	804	291	82	426697108	722	0.287265547877591	0.999999807826248	0.780160857908847	0.56
0|0.9|0.7	0.000|0.562|0.437	0.362590044924603	804	291	82	426697108	722	0.287265547877591	0.999999807826248	0.780160857908847	0.58
0|0.4|0.3	0.000|0.571|0.429	0.362590044924603	804	291	82	426697108	722	0.287265547877591	0.999999807826248	0.780160857908847	0.58
0|0.7|0.5	0.000|0.583|0.417	0.349752022820415	804	291	82	426697108	722	0.287265547877591	0.999999807826248	0.780160857908847	0.6
0|1|0.7	0.000|0.588|0.412	0.349752022820415	804	291	82	426697108	722	0.287265547877591	0.999999807826248	0.780160857908847	0.6
0|0.3|0.2	0.000|0.600|0.400	0.350636536056221	804	291	82	426697108	722	0.287265547877591	0.999999807826248	0.780160857908847	0.6
0|0.8|0.5	0.000|0.615|0.385	0.336914000716226	804	291	82	426697108	722	0.287265547877591	0.999999807826248	0.780160857908847	0.62
0|0.5|0.3	0.000|0.625|0.375	0.324075978612037	804	291	82	426697108	722	0.287265547877591	0.999999807826248	0.780160857908847	0.64
0|0.7|0.4	0.000|0.636|0.364	0.324075978612037	804	291	82	426697108	722	0.287265547877591	0.999999807826248	0.780160857908847	0.64
0|0.9|0.5	0.000|0.643|0.357	0.311237956507848	804	291	82	426697108	722	0.287265547877591	0.999999807826248	0.780160857908847	0.66
0|0.2|0.1	0.000|0.667|0.333	0.29839993440366	804	291	82	426697108	722	0.287265547877591	0.999999807826248	0.780160857908847	0.68
0|0.9|0.4	0.000|0.692|0.308	0.285561912299471	804	291	82	426697108	722	0.287265547877591	0.999999807826248	0.780160857908847	0.7
0|0.7|0.3	0.000|0.700|0.300	0.285561912299471	804	291	82	426697108	722	0.287265547877591	0.999999807826248	0.780160857908847	0.7
0|0.5|0.2	0.000|0.714|0.286	0.272723890195282	804	291	82	426697108	722	0.287265547877591	0.999999807826248	0.780160857908847	0.72
0|0.8|0.3	0.000|0.727|0.273	0.259885868091093	804	291	82	426697108	722	0.287265547877591	0.999999807826248	0.780160857908847	0.74
0|0.3|0.1	0.000|0.750|0.250	0.247047845986904	804	291	82	426697108	722	0.287265547877591	0.999999807826248	0.780160857908847	0.76
0|1|0.3	0.000|0.769|0.231	0.234209823882716	804	291	82	426697108	722	0.287265547877591	0.999999807826248	0.780160857908847	0.78
0|0.7|0.2	0.000|0.778|0.222	0.234209823882716	804	291	82	426697108	722	0.287265547877591	0.999999807826248	0.780160857908847	0.78
0|0.4|0.1	0.000|0.800|0.200	0.221371801778527	804	291	82	426697108	722	0.287265547877591	0.999999807826248	0.780160857908847	0.8
0|0.9|0.2	0.000|0.818|0.182	0.208533779674338	804	291	82	426697108	722	0.287265547877591	0.999999807826248	0.780160857908847	0.82
0|0.5|0.1	0.000|0.833|0.167	0.195695757570149	804	291	82	426697108	722	0.287265547877591	0.999999807826248	0.780160857908847	0.84
0|0.6|0.1	0.000|0.857|0.143	0.182857735465961	804	291	82	426697108	722	0.287265547877591	0.999999807826248	0.780160857908847	0.86
0|0.7|0.1	0.000|0.875|0.125	0.170019713361772	804	291	82	426697108	722	0.287265547877591	0.999999807826248	0.780160857908847	0.88
0|0.8|0.1	0.000|0.889|0.111	0.157181691257583	804	291	82	426697108	722	0.287265547877591	0.999999807826248	0.780160857908847	0.9
0|0.9|0.1	0.000|0.900|0.100	0.157181691257583	804	291	82	426697108	722	0.287265547877591	0.999999807826248	0.780160857908847	0.9
0|1|0.1	0.000|0.909|0.091	0.144343669153394	804	291	82	426697108	722	0.287265547877591	0.999999807826248	0.780160857908847	0.92
0.1|0|1	0.091|0.000|0.909	0.110559023933213	956	328	271	426696919	685	0.323790720631787	0.999999364889185	0.547579298831386	0.92
0.1|0|0.9	0.100|0.000|0.900	0.119678325196414	956	328	271	426696919	685	0.323790720631787	0.999999364889185	0.547579298831386	0.9
0.1|0|0.8	0.111|0.000|0.889	0.119678325196414	956	328	271	426696919	685	0.323790720631787	0.999999364889185	0.547579298831386	0.9
0.1|0|0.7	0.125|0.000|0.875	0.128797626459615	956	328	271	426696919	685	0.323790720631787	0.999999364889185	0.547579298831386	0.88
0.1|0|0.6	0.143|0.000|0.857	0.137916927722816	956	328	271	426696919	685	0.323790720631787	0.999999364889185	0.547579298831386	0.86
0.1|0|0.5	0.167|0.000|0.833	0.147036228986017	956	328	271	426696919	685	0.323790720631787	0.999999364889185	0.547579298831386	0.84
0.2|0|0.9	0.182|0.000|0.818	0.156155530249218	956	328	271	426696919	685	0.323790720631787	0.999999364889185	0.547579298831386	0.82
0.1|0|0.4	0.200|0.000|0.800	0.165274831512419	956	328	271	426696919	685	0.323790720631787	0.999999364889185	0.547579298831386	0.8
0.2|0|0.7	0.222|0.000|0.778	0.17439413277562	956	328	271	426696919	685	0.323790720631787	0.999999364889185	0.547579298831386	0.78
0.3|0|1	0.231|0.000|0.769	0.17439413277562	956	328	271	426696919	685	0.323790720631787	0.999999364889185	0.547579298831386	0.78
0.1|0|0.3	0.250|0.000|0.750	0.183513434038821	956	328	271	426696919	685	0.323790720631787	0.999999364889185	0.547579298831386	0.76
0.3|0|0.8	0.273|0.000|0.727	0.192632735302022	956	328	271	426696919	685	0.323790720631787	0.999999364889185	0.547579298831386	0.74
0.2|0|0.5	0.286|0.000|0.714	0.201752036565223	956	328	271	426696919	685	0.323790720631787	0.999999364889185	0.547579298831386	0.72
0.3|0|0.7	0.300|0.000|0.700	0.210871337828424	956	328	271	426696919	685	0.323790720631787	0.999999364889185	0.547579298831386	0.7
0.4|0|0.9	0.308|0.000|0.692	0.210871337828424	956	328	271	426696919	685	0.323790720631787	0.999999364889185	0.547579298831386	0.7
0.1|0|0.2	0.333|0.000|0.667	0.219990639091625	956	328	271	426696919	685	0.323790720631787	0.999999364889185	0.547579298831386	0.68
0.5|0|0.9	0.357|0.000|0.643	0.229109940354826	956	328	271	426696919	685	0.323790720631787	0.999999364889185	0.547579298831386	0.66
0.4|0|0.7	0.364|0.000|0.636	0.238229241618027	956	328	271	426696919	685	0.323790720631787	0.999999364889185	0.547579298831386	0.64
0.3|0|0.5	0.375|0.000|0.625	0.238229241618027	956	328	271	426696919	685	0.323790720631787	0.999999364889185	0.547579298831386	0.64
0.5|0|0.8	0.385|0.000|0.615	0.247348542881228	956	328	271	426696919	685	0.323790720631787	0.999999364889185	0.547579298831386	0.62
0.2|0|0.3	0.400|0.000|0.600	0.256805360546944	956	328	271	426696919	685	0.323790720631787	0.999999364889185	0.547579298831386	0.6
0.7|0|1	0.412|0.000|0.588	0.256467844144429	956	328	271	426696919	685	0.323790720631787	0.999999364889185	0.547579298831386	0.6
0.5|0|0.7	0.417|0.000|0.583	0.256467844144429	956	328	271	426696919	685	0.323790720631787	0.999999364889185	0.547579298831386	0.6
0.3|0|0.4	0.429|0.000|0.571	0.26558714540763	956	328	271	426696919	685	0.323790720631787	0.999999364889185	0.547579298831386	0.58
0.7|0|0.9	0.437|0.000|0.562	0.26558714540763	956	328	271	426696919	685	0.323790720631787	0.999999364889185	0.547579298831386	0.58
0.4|0|0.5	0.444|0.000|0.556	0.274706446670831	956	328	271	426696919	685	0.323790720631787	0.999999364889185	0.547579298831386	0.56
0.5|0|0.6	0.455|0.000|0.545	0.274706446670831	956	328	271	426696919	685	0.323790720631787	0.999999364889185	0.547579298831386	0.56
0.6|0|0.7	0.462|0.000|0.538	0.283825747934032	956	328	271	426696919	685	0.323790720631787	0.999999364889185	0.547579298831386	0.54
0.7|0|0.8	0.467|0.000|0.533	0.283825747934032	956	328	271	426696919	685	0.323790720631787	0.999999364889185	0.547579298831386	0.54
0.8|0|0.9	0.471|0.000|0.529	0.283825747934032	956	328	271	426696919	685	0.323790720631787	0.999999364889185	0.547579298831386	0.54
0.9|0|1	0.474|0.000|0.526	0.283825747934032	956	328	271	426696919	685	0.323790720631787	0.999999364889185	0.547579298831386	0.54
0.1|0|0.1	0.500|0.000|0.500	0.302401866862949	956	328	271	426696919	685	0.323790720631787	0.999999364889185	0.547579298831386	0.5
1|0|0.9	0.526|0.000|0.474	0.288027574388158	956	328	271	426696919	685	0.323790720631787	0.999999364889185	0.547579298831386	0.54
0.9|0|0.8	0.529|0.000|0.471	0.288027574388158	956	328	271	426696919	685	0.323790720631787	0.999999364889185	0.547579298831386	0.54
0.8|0|0.7	0.533|0.000|0.467	0.288027574388158	956	328	271	426696919	685	0.323790720631787	0.999999364889185	0.547579298831386	0.54
0.7|0|0.6	0.538|0.000|0.462	0.288027574388158	956	328	271	426696919	685	0.323790720631787	0.999999364889185	0.547579298831386	0.54
0.6|0|0.5	0.545|0.000|0.455	0.281709490761041	956	328	271	426696919	685	0.323790720631787	0.999999364889185	0.547579298831386	0.56
0.5|0|0.4	0.556|0.000|0.444	0.281709490761041	956	328	271	426696919	685	0.323790720631787	0.999999364889185	0.547579298831386	0.56
0.9|0|0.7	0.562|0.000|0.437	0.275391407133924	956	328	271	426696919	685	0.323790720631787	0.999999364889185	0.547579298831386	0.58
0.4|0|0.3	0.571|0.000|0.429	0.275391407133924	956	328	271	426696919	685	0.323790720631787	0.999999364889185	0.547579298831386	0.58
0.7|0|0.5	0.583|0.000|0.417	0.269073323506807	956	328	271	426696919	685	0.323790720631787	0.999999364889185	0.547579298831386	0.6
1|0|0.7	0.588|0.000|0.412	0.269073323506807	956	328	271	426696919	685	0.323790720631787	0.999999364889185	0.547579298831386	0.6
0.3|0|0.2	0.600|0.000|0.400	0.270811448727364	956	328	271	426696919	685	0.323790720631787	0.999999364889185	0.547579298831386	0.6
0.8|0|0.5	0.615|0.000|0.385	0.26275523987969	956	328	271	426696919	685	0.323790720631787	0.999999364889185	0.547579298831386	0.62
0.5|0|0.3	0.625|0.000|0.375	0.256437156252573	956	328	271	426696919	685	0.323790720631787	0.999999364889185	0.547579298831386	0.64
0.7|0|0.4	0.636|0.000|0.364	0.256437156252573	956	328	271	426696919	685	0.323790720631787	0.999999364889185	0.547579298831386	0.64
0.9|0|0.5	0.643|0.000|0.357	0.250119072625456	956	328	271	426696919	685	0.323790720631787	0.999999364889185	0.547579298831386	0.66
0.2|0|0.1	0.667|0.000|0.333	0.243800988998339	956	328	271	426696919	685	0.323790720631787	0.999999364889185	0.547579298831386	0.68
0.9|0|0.4	0.692|0.000|0.308	0.237482905371221	956	328	271	426696919	685	0.323790720631787	0.999999364889185	0.547579298831386	0.7
0.7|0|0.3	0.700|0.000|0.300	0.237482905371221	956	328	271	426696919	685	0.323790720631787	0.999999364889185	0.547579298831386	0.7
0.5|0|0.2	0.714|0.000|0.286	0.231164821744104	956	328	271	426696919	685	0.323790720631787	0.999999364889185	0.547579298831386	0.72
0.8|0|0.3	0.727|0.000|0.273	0.224846738116987	956	328	271	426696919	685	0.323790720631787	0.999999364889185	0.547579298831386	0.74
0.3|0|0.1	0.750|0.000|0.250	0.21852865448987	956	328	271	426696919	685	0.323790720631787	0.999999364889185	0.547579298831386	0.76
1|0|0.3	0.769|0.000|0.231	0.212210570862753	956	328	271	426696919	685	0.323790720631787	0.999999364889185	0.547579298831386	0.78
0.7|0|0.2	0.778|0.000|0.222	0.212210570862753	956	328	271	426696919	685	0.323790720631787	0.999999364889185	0.547579298831386	0.78
0.4|0|0.1	0.800|0.000|0.200	0.205892487235636	956	328	271	426696919	685	0.323790720631787	0.999999364889185	0.547579298831386	0.8
0.9|0|0.2	0.818|0.000|0.182	0.199574403608519	956	328	271	426696919	685	0.323790720631787	0.999999364889185	0.547579298831386	0.82
0.5|0|0.1	0.833|0.000|0.167	0.193256319981402	956	328	271	426696919	685	0.323790720631787	0.999999364889185	0.547579298831386	0.84
0.6|0|0.1	0.857|0.000|0.143	0.186938236354284	956	328	271	426696919	685	0.323790720631787	0.999999364889185	0.547579298831386	0.86
0.7|0|0.1	0.875|0.000|0.125	0.180620152727167	956	328	271	426696919	685	0.323790720631787	0.999999364889185	0.547579298831386	0.88
0.8|0|0.1	0.889|0.000|0.111	0.17430206910005	956	328	271	426696919	685	0.323790720631787	0.999999364889185	0.547579298831386	0.9
0.9|0|0.1	0.900|0.000|0.100	0.17430206910005	956	328	271	426696919	685	0.323790720631787	0.999999364889185	0.547579298831386	0.9
1|0|0.1	0.909|0.000|0.091	0.167983985472933	956	328	271	426696919	685	0.323790720631787	0.999999364889185	0.547579298831386	0.92
0.1|1|0	0.091|0.909|0.000	0.11291127480888	1246	310	543	426696647	703	0.306021717670286	0.999998727434788	0.363423212192263	0.92
0.1|0.9|0	0.100|0.900|0.000	0.11789119832694	1246	310	543	426696647	703	0.306021717670286	0.999998727434788	0.363423212192263	0.9
0.1|0.8|0	0.111|0.889|0.000	0.11789119832694	1246	310	543	426696647	703	0.306021717670286	0.999998727434788	0.363423212192263	0.9
0.1|0.7|0	0.125|0.875|0.000	0.122871121845	1246	310	543	426696647	703	0.306021717670286	0.999998727434788	0.363423212192263	0.88
0.1|0.6|0	0.143|0.857|0.000	0.127851045363061	1246	310	543	426696647	703	0.306021717670286	0.999998727434788	0.363423212192263	0.86
0.1|0.5|0	0.167|0.833|0.000	0.132830968881121	1246	310	543	426696647	703	0.306021717670286	0.999998727434788	0.363423212192263	0.84
0.2|0.9|0	0.182|0.818|0.000	0.137810892399181	1246	310	543	426696647	703	0.306021717670286	0.999998727434788	0.363423212192263	0.82
0.1|0.4|0	0.200|0.800|0.000	0.142790815917241	1246	310	543	426696647	703	0.306021717670286	0.999998727434788	0.363423212192263	0.8
0.2|0.7|0	0.222|0.778|0.000	0.147770739435302	1246	310	543	426696647	703	0.306021717670286	0.999998727434788	0.363423212192263	0.78
0.3|1|0	0.231|0.769|0.000	0.147770739435302	1246	310	543	426696647	703	0.306021717670286	0.999998727434788	0.363423212192263	0.78
0.1|0.3|0	0.250|0.750|0.000	0.152750662953362	1246	310	543	426696647	703	0.306021717670286	0.999998727434788	0.363423212192263	0.76
0.3|0.8|0	0.273|0.727|0.000	0.157730586471422	1246	310	543	426696647	703	0.306021717670286	0.999998727434788	0.363423212192263	0.74
0.2|0.5|0	0.286|0.714|0.000	0.162710509989482	1246	310	543	426696647	703	0.306021717670286	0.999998727434788	0.363423212192263	0.72
0.3|0.7|0	0.300|0.700|0.000	0.167690433507542	1246	310	543	426696647	703	0.306021717670286	0.999998727434788	0.363423212192263	0.7
0.4|0.9|0	0.308|0.692|0.000	0.167690433507542	1246	310	543	426696647	703	0.306021717670286	0.999998727434788	0.363423212192263	0.7
0.1|0.2|0	0.333|0.667|0.000	0.172670357025603	1246	310	543	426696647	703	0.306021717670286	0.999998727434788	0.363423212192263	0.68
0.5|0.9|0	0.357|0.643|0.000	0.177650280543663	1246	310	543	426696647	703	0.306021717670286	0.999998727434788	0.363423212192263	0.66
0.4|0.7|0	0.364|0.636|0.000	0.182630204061723	1246	310	543	426696647	703	0.306021717670286	0.999998727434788	0.363423212192263	0.64
0.3|0.5|0	0.375|0.625|0.000	0.182630204061723	1246	310	543	426696647	703	0.306021717670286	0.999998727434788	0.363423212192263	0.64
0.5|0.8|0	0.385|0.615|0.000	0.187610127579783	1246	310	543	426696647	703	0.306021717670286	0.999998727434788	0.363423212192263	0.62
0.2|0.3|0	0.400|0.600|0.000	0.192997910005447	1246	310	543	426696647	703	0.306021717670286	0.999998727434788	0.363423212192263	0.6
0.7|1|0	0.412|0.588|0.000	0.192590051097844	1246	310	543	426696647	703	0.306021717670286	0.999998727434788	0.363423212192263	0.6
0.5|0.7|0	0.417|0.583|0.000	0.192590051097844	1246	310	543	426696647	703	0.306021717670286	0.999998727434788	0.363423212192263	0.6
0.3|0.4|0	0.429|0.571|0.000	0.197569974615904	1246	310	543	426696647	703	0.306021717670286	0.999998727434788	0.363423212192263	0.58
0.7|0.9|0	0.437|0.562|0.000	0.197569974615904	1246	310	543	426696647	703	0.306021717670286	0.999998727434788	0.363423212192263	0.58
0.4|0.5|0	0.444|0.556|0.000	0.202549898133964	1246	310	543	426696647	703	0.306021717670286	0.999998727434788	0.363423212192263	0.56
0.5|0.6|0	0.455|0.545|0.000	0.202549898133964	1246	310	543	426696647	703	0.306021717670286	0.999998727434788	0.363423212192263	0.56
0.6|0.7|0	0.462|0.538|0.000	0.207529821652024	1246	310	543	426696647	703	0.306021717670286	0.999998727434788	0.363423212192263	0.54
0.7|0.8|0	0.467|0.533|0.000	0.207529821652024	1246	310	543	426696647	703	0.306021717670286	0.999998727434788	0.363423212192263	0.54
0.8|0.9|0	0.471|0.529|0.000	0.207529821652024	1246	310	543	426696647	703	0.306021717670286	0.999998727434788	0.363423212192263	0.54
0.9|1|0	0.474|0.526|0.000	0.207529821652024	1246	310	543	426696647	703	0.306021717670286	0.999998727434788	0.363423212192263	0.54
0.1|0.1|0	0.500|0.500|0.000	0.217897527595748	1246	310	543	426696647	703	0.306021717670286	0.999998727434788	0.363423212192263	0.5
1|0.9|0	0.526|0.474|0.000	0.21057390758434	1246	310	543	426696647	703	0.306021717670286	0.999998727434788	0.363423212192263	0.54
0.9|0.8|0	0.529|0.471|0.000	0.21057390758434	1246	310	543	426696647	703	0.306021717670286	0.999998727434788	0.363423212192263	0.54
0.8|0.7|0	0.533|0.467|0.000	0.21057390758434	1246	310	543	426696647	703	0.306021717670286	0.999998727434788	0.363423212192263	0.54
0.7|0.6|0	0.538|0.462|0.000	0.21057390758434	1246	310	543	426696647	703	0.306021717670286	0.999998727434788	0.363423212192263	0.54
0.6|0.5|0	0.545|0.455|0.000	0.207623374687824	1246	310	543	426696647	703	0.306021717670286	0.999998727434788	0.363423212192263	0.56
0.5|0.4|0	0.556|0.444|0.000	0.207623374687824	1246	310	543	426696647	703	0.306021717670286	0.999998727434788	0.363423212192263	0.56
0.9|0.7|0	0.562|0.437|0.000	0.204672841791307	1246	310	543	426696647	703	0.306021717670286	0.999998727434788	0.363423212192263	0.58
0.4|0.3|0	0.571|0.429|0.000	0.204672841791307	1246	310	543	426696647	703	0.306021717670286	0.999998727434788	0.363423212192263	0.58
0.7|0.5|0	0.583|0.417|0.000	0.201722308894791	1246	310	543	426696647	703	0.306021717670286	0.999998727434788	0.363423212192263	0.6
1|0.7|0	0.588|0.412|0.000	0.201722308894791	1246	310	543	426696647	703	0.306021717670286	0.999998727434788	0.363423212192263	0.6
0.3|0.2|0	0.600|0.400|0.000	0.203144863113166	1246	310	543	426696647	703	0.306021717670286	0.999998727434788	0.363423212192263	0.6
0.8|0.5|0	0.615|0.385|0.000	0.198771775998275	1246	310	543	426696647	703	0.306021717670286	0.999998727434788	0.363423212192263	0.62
0.5|0.3|0	0.625|0.375|0.000	0.195821243101758	1246	310	543	426696647	703	0.306021717670286	0.999998727434788	0.363423212192263	0.64
0.7|0.4|0	0.636|0.364|0.000	0.195821243101758	1246	310	543	426696647	703	0.306021717670286	0.999998727434788	0.363423212192263	0.64
0.9|0.5|0	0.643|0.357|0.000	0.192870710205242	1246	310	543	426696647	703	0.306021717670286	0.999998727434788	0.363423212192263	0.66
0.2|0.1|0	0.667|0.333|0.000	0.189920177308726	1246	310	543	426696647	703	0.306021717670286	0.999998727434788	0.363423212192263	0.68
0.9|0.4|0	0.692|0.308|0.000	0.186969644412209	1246	310	543	426696647	703	0.306021717670286	0.999998727434788	0.363423212192263	0.7
0.7|0.3|0	0.700|0.300|0.000	0.186969644412209	1246	310	543	426696647	703	0.306021717670286	0.999998727434788	0.363423212192263	0.7
0.5|0.2|0	0.714|0.286|0.000	0.184019111515693	1246	310	543	426696647	703	0.306021717670286	0.999998727434788	0.363423212192263	0.72
0.8|0.3|0	0.727|0.273|0.000	0.181068578619177	1246	310	543	426696647	703	0.306021717670286	0.999998727434788	0.363423212192263	0.74
0.3|0.1|0	0.750|0.250|0.000	0.178118045722661	1246	310	543	426696647	703	0.306021717670286	0.999998727434788	0.363423212192263	0.76
1|0.3|0	0.769|0.231|0.000	0.175167512826144	1246	310	543	426696647	703	0.306021717670286	0.999998727434788	0.363423212192263	0.78
0.7|0.2|0	0.778|0.222|0.000	0.175167512826144	1246	310	543	426696647	703	0.306021717670286	0.999998727434788	0.363423212192263	0.78
0.4|0.1|0	0.800|0.200|0.000	0.172216979929628	1246	310	543	426696647	703	0.306021717670286	0.999998727434788	0.363423212192263	0.8
0.9|0.2|0	0.818|0.182|0.000	0.169266447033112	1246	310	543	426696647	703	0.306021717670286	0.999998727434788	0.363423212192263	0.82
0.5|0.1|0	0.833|0.167|0.000	0.166315914136595	1246	310	543	426696647	703	0.306021717670286	0.999998727434788	0.363423212192263	0.84
0.6|0.1|0	0.857|0.143|0.000	0.163365381240079	1246	310	543	426696647	703	0.306021717670286	0.999998727434788	0.363423212192263	0.86
0.7|0.1|0	0.875|0.125|0.000	0.160414848343563	1246	310	543	426696647	703	0.306021717670286	0.999998727434788	0.363423212192263	0.88
0.8|0.1|0	0.889|0.111|0.000	0.157464315447046	1246	310	543	426696647	703	0.306021717670286	0.999998727434788	0.363423212192263	0.9
0.9|0.1|0	0.900|0.100|0.000	0.157464315447046	1246	310	543	426696647	703	0.306021717670286	0.999998727434788	0.363423212192263	0.9
1|0.1|0	0.909|0.091|0.000	0.15451378255053	1246	310	543	426696647	703	0.306021717670286	0.999998727434788	0.363423212192263	0.92
0.1|0|0	1.000|0.000|0.000	0.142711650964465	2765	357	2109	426695081	656	0.352418558736426	0.99999505738484	0.144768856447689	0.02
0|0.1|0	0.000|1.000|0.000	0.0929915807366391	3871	331	3189	426694001	682	0.32675222112537	0.99999252631591	0.0940340909090909	0.02
0|0|0.1	0.000|0.000|1.000	0.0740818188804086	4996	350	4333	426692857	663	0.345508390918065	0.999989845257711	0.0747384155455904	0.02
