# Supplementary material for: VaDiR: an integrated approach to Variant Detection in RNA
Source: Gigascience. 2017 Dec 18;7(2):1–13. doi: 10.1093/gigascience/gix122 (PMC5827345; doi:10.1093/gigascience/gix122)
Supplement: Supplemental material [file gix122_supp.zip › SupplementaryTable6_12samples_weightCombo_vaf_unique_sort.txt]

combination(s|r|m)	weights	auc	e-valu	TP	FP	TN	FN	sensitivity	specificity	precision	threshold
0|0.7|1	0.000|0.412|0.588	2.10491162454761	896	213	96	426697094	800	0.210266535044422	0.999999775016095	0.689320388349515	0.299999999999998
0|0.2|0.3	0.000|0.400|0.600	2.10190695369152	897	216	100	426697090	797	0.213228035538006	0.999999765641766	0.683544303797468	0.299999999999998
0|0.3|0.4	0.000|0.429|0.571	2.08387004345222	897	205	89	426697101	808	0.202369200394867	0.999999791421172	0.697278911564626	0.349999999999998
0|0.5|0.7	0.000|0.417|0.583	2.08154821273664	898	209	94	426697096	804	0.206317867719645	0.99999977970326	0.68976897689769	0.349999999999998
0|0.3|0.5	0.000|0.375|0.625	2.11501175535151	899	224	110	426697080	789	0.221125370187562	0.999999742205942	0.67065868263473	0.299999999999998
0|0.5|0.8	0.000|0.385|0.615	2.12040128316642	899	227	113	426697077	786	0.224086870681145	0.999999735175195	0.667647058823529	0.249999999999998
0|0.7|0.9	0.000|0.437|0.562	2.05983934013629	899	199	85	426697105	814	0.1964461994077	0.999999800795501	0.700704225352113	0.399999999999998
0|0.5|0.6	0.000|0.455|0.545	2.06161744984601	899	196	82	426697108	817	0.193484698914116	0.999999807826248	0.705035971223022	0.399999999999998
0.1|0.6|1	0.059|0.353|0.588	2.13255937482856	899	210	96	426697094	803	0.207305034550839	0.999999775016095	0.686274509803922	0.399999999999998
0.1|0.5|0.9	0.067|0.333|0.600	2.14896936903536	899	210	96	426697094	803	0.207305034550839	0.999999775016095	0.686274509803922	0.449999999999998
0|0.4|0.5	0.000|0.444|0.556	2.06173304628229	900	197	84	426697106	816	0.194471865745311	0.999999803139083	0.701067615658363	0.399999999999998
0.1|0.7|1	0.056|0.389|0.556	2.11706086542679	900	195	82	426697108	818	0.192497532082922	0.999999807826248	0.703971119133574	0.499999999999998
0.1|0.4|0.8	0.077|0.308|0.615	2.15602155132868	900	223	110	426697080	790	0.220138203356367	0.999999742205942	0.66966966966967	0.349999999999998
0.1|0.4|0.7	0.083|0.333|0.583	2.14395416715771	900	211	98	426697092	802	0.208292201382034	0.999999770328931	0.682847896440129	0.399999999999998
0.1|0.3|0.6	0.100|0.300|0.600	2.1543029869132	900	216	103	426697087	797	0.213228035538006	0.999999758611019	0.677115987460815	0.399999999999998
0.2|0.5|1	0.118|0.294|0.588	2.16027669653921	900	212	99	426697091	801	0.209279368213228	0.999999767985348	0.681672025723473	0.449999999999998
0|0.4|0.7	0.000|0.364|0.636	2.12947596355415	901	226	114	426697076	787	0.223099703849951	0.999999732831613	0.664705882352941	0.299999999999998
0|0.6|0.7	0.000|0.462|0.538	2.03918593957991	901	190	78	426697112	823	0.18756169792695	0.999999817200577	0.708955223880597	0.449999999999998
0.1|0.6|0.9	0.062|0.375|0.562	2.11651916659709	901	200	88	426697102	813	0.197433366238894	0.999999793764754	0.694444444444444	0.449999999999998
0.1|0.3|0.5	0.111|0.333|0.556	2.14759139207587	901	199	87	426697103	814	0.1964461994077	0.999999796108336	0.695804195804196	0.499999999999998
0|0.7|0.8	0.000|0.467|0.533	2.04011213928402	902	189	78	426697112	824	0.186574531095755	0.999999817200577	0.707865168539326	0.449999999999998
0.1|0.5|0.8	0.071|0.357|0.571	2.12738074817867	902	201	90	426697100	812	0.198420533070089	0.999999789077589	0.690721649484536	0.449999999999998
0.1|0.5|0.7	0.077|0.385|0.538	2.11346874443779	902	192	81	426697109	821	0.189536031589339	0.99999981016983	0.703296703296703	0.499999999999998
0.1|0.4|0.6	0.091|0.364|0.545	2.12277436743709	902	195	84	426697106	818	0.192497532082922	0.999999803139083	0.698924731182796	0.499999999999998
0.2|0.5|0.9	0.125|0.312|0.562	2.15301373846083	902	198	87	426697103	815	0.195459032576505	0.999999796108336	0.694736842105263	0.549999999999998
0.2|0.4|0.9	0.133|0.267|0.600	2.15823588636706	902	215	104	426697086	798	0.212240868706811	0.999999756267436	0.67398119122257	0.449999999999998
0|0.5|0.9	0.000|0.357|0.643	2.125780269972	903	222	112	426697078	791	0.219151036525173	0.999999737518778	0.664670658682635	0.349999999999998
0.1|0.5|1	0.062|0.312|0.625	2.15082750547997	903	224	114	426697076	789	0.221125370187562	0.999999732831613	0.662721893491124	0.349999999999998
0.1|0.6|0.8	0.067|0.400|0.533	2.09835380442145	903	190	80	426697110	823	0.18756169792695	0.999999812513413	0.703703703703704	0.499999999999998
0.2|0.3|0.7	0.167|0.250|0.583	2.15708710935265	903	210	100	426697090	803	0.207305034550839	0.999999765641766	0.67741935483871	0.499999999999998
0|0.9|1	0.000|0.474|0.526	2.03906753902198	904	186	77	426697113	827	0.183613030602172	0.99999981954416	0.707224334600761	0.449999999999998
0.1|0.3|0.7	0.091|0.273|0.636	2.15445578852847	904	215	106	426697084	798	0.212240868706811	0.999999751580272	0.669781931464174	0.499999999999998
0.1|0.2|0.5	0.125|0.250|0.625	2.16102133026485	904	211	102	426697088	802	0.208292201382034	0.999999760954601	0.674121405750799	0.549999999999998
0.1|0.2|0.4	0.143|0.286|0.571	2.16432236898791	904	203	94	426697096	810	0.200394866732478	0.99999977970326	0.683501683501683	0.499999999999998
0.3|0.5|1	0.167|0.278|0.556	2.15760509341613	904	195	86	426697104	818	0.192497532082922	0.999999798451919	0.693950177935943	0.599999999999998
0.3|0.4|1	0.176|0.235|0.588	2.15750394929565	904	212	103	426697087	801	0.209279368213228	0.999999758611019	0.673015873015873	0.499999999999998
0.2|0.3|0.6	0.182|0.273|0.545	2.1599793431115	904	194	85	426697105	819	0.191510365251728	0.999999800795501	0.695340501792115	0.599999999999998
0|0.8|0.9	0.000|0.471|0.529	2.03700150845874	905	186	78	426697112	827	0.183613030602172	0.999999817200577	0.704545454545455	0.449999999999998
0.1|0.8|1	0.053|0.421|0.526	2.08437044207918	905	185	77	426697113	828	0.182625863770977	0.99999981954416	0.706106870229008	0.499999999999998
0.1|0.4|0.9	0.071|0.286|0.643	2.15177551298278	905	211	103	426697087	802	0.208292201382034	0.999999758611019	0.671974522292994	0.549999999999998
0.2|0.3|0.8	0.154|0.231|0.615	2.15913801372855	905	215	107	426697083	798	0.212240868706811	0.999999749236689	0.667701863354037	0.499999999999998
0.1|0.1|0.3	0.200|0.200|0.600	2.15603433893969	905	211	103	426697087	802	0.208292201382034	0.999999758611019	0.671974522292994	0.549999999999998
0.3|0.3|0.8	0.214|0.214|0.571	2.15948794787079	905	206	98	426697092	807	0.203356367226061	0.999999770328931	0.677631578947368	0.549999999999998
0|0.1|0.2	0.000|0.333|0.667	2.12537294408775	906	223	116	426697074	790	0.220138203356367	0.999999728144448	0.657817109144543	0.399999999999998
0.1|0.7|0.9	0.059|0.412|0.529	2.09707791636824	906	186	79	426697111	827	0.183613030602172	0.999999814856995	0.70188679245283	0.499999999999998
0.2|0.7|1	0.105|0.368|0.526	2.12114660491851	906	186	79	426697111	827	0.183613030602172	0.999999814856995	0.70188679245283	0.549999999999998
0.2|0.6|0.9	0.118|0.353|0.529	2.13146504728328	906	187	80	426697110	826	0.184600197433366	0.999999812513413	0.700374531835206	0.549999999999998
0.3|0.4|0.9	0.187|0.250|0.562	2.16205674362515	906	202	95	426697095	811	0.199407699901283	0.999999777359677	0.68013468013468	0.549999999999998
0|0.1|0.1	0.000|0.500|0.500	2.01177233518518	907	178	72	426697118	835	0.175715695952616	0.999999831262071	0.712	0.499999999999998
0.1|0.4|1	0.067|0.267|0.667	2.14183755855874	907	214	108	426697082	799	0.211253701875617	0.999999746893107	0.664596273291925	0.549999999999998
0.2|0.5|0.8	0.133|0.333|0.533	2.13489617777762	907	186	80	426697110	827	0.183613030602172	0.999999812513413	0.699248120300752	0.599999999999998
0.3|0.3|0.7	0.231|0.231|0.538	2.1559987855084	907	192	86	426697104	821	0.189536031589339	0.999999798451919	0.690647482014389	0.649999999999998
0.5|0.3|1	0.278|0.167|0.556	2.14127564440498	907	201	95	426697095	812	0.198420533070089	0.999999777359677	0.679054054054054	0.649999999999998
0.1|0.9|1	0.050|0.450|0.500	2.05868864549799	908	177	72	426697118	836	0.174728529121422	0.999999831262071	0.710843373493976	0.549999999999998
0.1|0.3|0.8	0.083|0.250|0.667	2.14368550280145	908	212	107	426697083	801	0.209279368213228	0.999999749236689	0.664576802507837	0.599999999999998
0.2|0.4|0.7	0.154|0.308|0.538	2.15070256222403	908	188	83	426697107	825	0.185587364264561	0.999999805482666	0.693726937269373	0.599999999999998
0.3|0.6|1	0.158|0.316|0.526	2.14156638666171	908	186	81	426697109	827	0.183613030602172	0.99999981016983	0.696629213483146	0.599999999999998
0.3|0.3|1	0.187|0.187|0.625	2.15936375412608	908	200	95	426697095	813	0.197433366238894	0.999999777359677	0.677966101694915	0.749999999999998
0.2|0.2|0.5	0.222|0.222|0.556	2.15946643602783	908	200	95	426697095	813	0.197433366238894	0.999999777359677	0.677966101694915	0.599999999999998
0.4|0.3|1	0.235|0.176|0.588	2.15147079055208	908	206	101	426697089	807	0.203356367226061	0.999999763298183	0.671009771986971	0.599999999999998
0.3|0.2|0.7	0.250|0.167|0.583	2.14592601774981	908	203	98	426697092	810	0.200394866732478	0.999999770328931	0.674418604651163	0.649999999999998
0.4|0.3|0.9	0.250|0.187|0.562	2.14628269832089	908	200	95	426697095	813	0.197433366238894	0.999999777359677	0.677966101694915	0.649999999999998
0|0.3|0.7	0.000|0.300|0.700	2.11990151694161	909	198	94	426697096	815	0.195459032576505	0.99999977970326	0.678082191780822	0.749999999999998
0|0.4|0.9	0.000|0.308|0.692	2.11829893855421	909	197	93	426697097	816	0.194471865745311	0.999999782046842	0.679310344827586	0.749999999999998
0.1|0.8|0.9	0.056|0.444|0.500	2.0582711604909	909	177	73	426697117	836	0.174728529121422	0.999999828918489	0.708	0.549999999999998
0.1|0.2|0.6	0.111|0.222|0.667	2.14941915668683	909	204	100	426697090	809	0.201382033563672	0.999999765641766	0.671052631578947	0.699999999999998
0.2|0.3|0.9	0.143|0.214|0.643	2.15471174399599	909	211	107	426697083	802	0.208292201382034	0.999999749236689	0.663522012578616	0.599999999999998
0.3|0.4|0.8	0.200|0.267|0.533	2.15093433095688	909	187	83	426697107	826	0.184600197433366	0.999999805482666	0.692592592592593	0.649999999999998
0.4|0.5|1	0.211|0.263|0.526	2.15884986290961	909	187	83	426697107	826	0.184600197433366	0.999999805482666	0.692592592592593	0.649999999999998
0.4|0.3|0.8	0.267|0.200|0.533	2.1412818449507	909	189	85	426697105	824	0.186574531095755	0.999999800795501	0.68978102189781	0.699999999999998
0.2|0.1|0.4	0.286|0.143|0.571	2.13430120436369	909	200	96	426697094	813	0.197433366238894	0.999999775016095	0.675675675675676	0.699999999999998
0.1|1|1	0.048|0.476|0.476	2.01479777728422	910	168	65	426697125	845	0.165844027640671	0.999999847667148	0.721030042918455	0.599999999999998
0.1|0.7|0.8	0.062|0.437|0.500	2.05274955914607	910	171	68	426697122	842	0.168805528134255	0.999999840636401	0.715481171548117	0.649999999999998
0.1|0.6|0.7	0.071|0.429|0.500	2.06882712556475	910	171	68	426697122	842	0.168805528134255	0.999999840636401	0.715481171548117	0.649999999999998
0.1|0.3|0.4	0.125|0.375|0.500	2.1030327690535	910	171	68	426697122	842	0.168805528134255	0.999999840636401	0.715481171548117	0.699999999999998
0.2|0.3|1	0.133|0.200|0.667	2.14447583609338	910	202	99	426697091	811	0.199407699901283	0.999999767985348	0.67109634551495	0.749999999999998
0.3|0.5|0.9	0.176|0.294|0.529	2.15212708221022	910	184	81	426697109	829	0.181638696939783	0.99999981016983	0.694339622641509	0.649999999999998
0.2|0.2|0.7	0.182|0.182|0.636	2.15176602740143	910	201	98	426697092	812	0.198420533070089	0.999999770328931	0.672240802675585	0.749999999999998
0.4|0.7|1	0.190|0.333|0.476	2.12544237905459	910	168	65	426697125	845	0.165844027640671	0.999999847667148	0.721030042918455	0.749999999999998
0.3|0.4|0.7	0.214|0.286|0.500	2.14736632919382	910	169	66	426697124	844	0.166831194471866	0.999999845323565	0.719148936170213	0.799999999999998
0.3|0.2|0.8	0.231|0.154|0.615	2.14460443810804	910	200	97	426697093	813	0.197433366238894	0.999999772672513	0.673400673400673	0.749999999999998
0.5|0.6|1	0.238|0.286|0.476	2.13604345699417	910	167	64	426697126	846	0.164856860809477	0.99999985001073	0.722943722943723	0.799999999999998
0.4|0.2|0.9	0.267|0.133|0.600	2.13962013644973	910	200	97	426697093	813	0.197433366238894	0.999999772672513	0.673400673400673	0.749999999999998
0.3|0.2|0.6	0.273|0.182|0.545	2.13783871009897	910	194	91	426697099	819	0.191510365251728	0.999999786734007	0.680701754385965	0.699999999999998
0.5|0.2|1	0.294|0.118|0.588	2.13022418503089	910	200	97	426697093	813	0.197433366238894	0.999999772672513	0.673400673400673	0.749999999999998
0.5|0.2|0.9	0.312|0.125|0.562	2.12251130273478	910	200	97	426697093	813	0.197433366238894	0.999999772672513	0.673400673400673	0.699999999999998
0|0.2|0.5	0.000|0.286|0.714	2.10528456125584	911	201	99	426697091	812	0.198420533070089	0.999999767985348	0.67	0.749999999999998
0.1|0.3|0.9	0.077|0.231|0.692	2.13419318747946	911	212	110	426697080	801	0.209279368213228	0.999999742205942	0.658385093167702	0.649999999999998
0.1|0.5|0.6	0.083|0.417|0.500	2.0800040632314	911	173	71	426697119	840	0.170779861796644	0.999999833605654	0.709016393442623	0.599999999999998
0.1|0.4|0.5	0.100|0.400|0.500	2.09782399454227	911	174	72	426697118	839	0.171767028627838	0.999999831262071	0.707317073170732	0.599999999999998
0.2|0.7|0.9	0.111|0.389|0.500	2.09054884566557	911	169	67	426697123	844	0.166831194471866	0.999999842979983	0.716101694915254	0.699999999999998
0.2|0.5|0.7	0.143|0.357|0.500	2.11580261692966	911	173	71	426697119	840	0.170779861796644	0.999999833605654	0.709016393442623	0.649999999999998
0.3|0.7|1	0.150|0.350|0.500	2.12973713748722	911	173	71	426697119	840	0.170779861796644	0.999999833605654	0.709016393442623	0.649999999999998
0.1|0.1|0.4	0.167|0.167|0.667	2.14253950427061	911	201	99	426697091	812	0.198420533070089	0.999999767985348	0.67	0.799999999999998
0.1|0.2|0.3	0.167|0.333|0.500	2.13198944547935	911	169	67	426697123	844	0.166831194471866	0.999999842979983	0.716101694915254	0.749999999999998
0.3|0.5|0.8	0.187|0.312|0.500	2.1397213249594	911	171	69	426697121	842	0.168805528134255	0.999999838292818	0.7125	0.749999999999998
0.2|0.3|0.5	0.200|0.300|0.500	2.14574218879165	911	172	70	426697120	841	0.169792694965449	0.999999835949236	0.710743801652893	0.749999999999998
0.4|0.5|0.9	0.222|0.278|0.500	2.14360513964848	911	169	67	426697123	844	0.166831194471866	0.999999842979983	0.716101694915254	0.799999999999998
0.4|0.4|0.9	0.235|0.235|0.529	2.15080616850297	911	185	83	426697107	828	0.182625863770977	0.999999805482666	0.690298507462687	0.699999999999998
0.4|0.5|0.8	0.235|0.294|0.471	2.13780359945076	911	166	64	426697126	847	0.163869693978282	0.99999985001073	0.721739130434783	0.799999999999998
0.2|0.1|0.5	0.250|0.125|0.625	2.13328081414278	911	200	98	426697092	813	0.197433366238894	0.999999770328931	0.671140939597315	0.799999999999998
0.5|0.4|1	0.263|0.211|0.526	2.14752760379922	911	187	85	426697105	826	0.184600197433366	0.999999800795501	0.6875	0.699999999999998
0.5|0.4|0.9	0.278|0.222|0.500	2.13660150338039	911	169	67	426697123	844	0.166831194471866	0.999999842979983	0.716101694915254	0.849999999999998
0.4|0.3|0.7	0.286|0.214|0.500	2.13489926614663	911	170	68	426697122	843	0.16781836130306	0.999999840636401	0.714285714285714	0.849999999999998
0.4|0.1|0.7	0.333|0.083|0.583	2.11131989162337	911	194	92	426697098	819	0.191510365251728	0.999999784390424	0.678321678321678	0.849999999999998
0.3|0.1|0.5	0.333|0.111|0.556	2.11189041085527	911	196	94	426697096	817	0.193484698914116	0.99999977970326	0.675862068965517	0.749999999999998
0|0.3|0.8	0.000|0.273|0.727	2.10395306661252	912	200	99	426697091	813	0.197433366238894	0.999999767985348	0.668896321070234	0.799999999999998
0|1|0.9	0.000|0.526|0.474	1.95273544010678	912	165	64	426697126	848	0.162882527147088	0.99999985001073	0.720524017467249	0.599999999999998
0.2|0.9|1	0.095|0.429|0.476	2.05824648951972	912	168	67	426697123	845	0.165844027640671	0.999999842979983	0.714893617021277	0.649999999999998
0.1|0.2|0.7	0.100|0.200|0.700	2.13242713413509	912	202	101	426697089	811	0.199407699901283	0.999999763298183	0.666666666666667	0.799999999999998
0.3|0.8|1	0.143|0.381|0.476	2.09602941451086	912	168	67	426697123	845	0.165844027640671	0.999999842979983	0.714893617021277	0.699999999999998
0.3|0.6|0.8	0.176|0.353|0.471	2.11170664067557	912	166	65	426697125	847	0.163869693978282	0.999999847667148	0.718614718614719	0.749999999999998
0.3|0.2|0.9	0.214|0.143|0.643	2.14257792375074	912	203	102	426697088	810	0.200394866732478	0.999999760954601	0.665573770491803	0.749999999999998
0.1|0.1|0.2	0.250|0.250|0.500	2.14706106274586	912	174	73	426697117	839	0.171767028627838	0.999999828918489	0.704453441295547	0.749999999999998
0.3|0.2|0.5	0.300|0.200|0.500	2.13310463008117	912	175	74	426697116	838	0.172754195459033	0.999999826574907	0.70281124497992	0.799999999999998
0.7|0.4|1	0.333|0.190|0.476	2.11203456776532	912	166	65	426697125	847	0.163869693978282	0.999999847667148	0.718614718614719	0.899999999999998
0.2|0.2|0.9	0.154|0.154|0.692	2.12929665431401	913	198	98	426697092	815	0.195459032576505	0.999999770328931	0.668918918918919	0.899999999999998
0.6|0.5|1	0.286|0.238|0.476	2.13112788759267	913	165	65	426697125	848	0.162882527147088	0.999999847667148	0.717391304347826	0.849999999999998
0.5|0.3|0.9	0.294|0.176|0.529	2.12977482579042	913	174	74	426697116	839	0.171767028627838	0.999999826574907	0.701612903225806	0.899999999999998
0.4|0.2|0.7	0.308|0.154|0.538	2.12587503710672	913	188	88	426697102	825	0.185587364264561	0.999999793764754	0.681159420289855	0.749999999999998
0.5|0.3|0.8	0.312|0.187|0.500	2.11787521827966	913	168	68	426697122	845	0.165844027640671	0.999999840636401	0.711864406779661	0.899999999999998
0.6|0.3|1	0.316|0.158|0.526	2.11990645311616	913	170	70	426697120	843	0.16781836130306	0.999999835949236	0.708333333333333	0.949999999999998
0.2|0.1|0.3	0.333|0.167|0.500	2.11035560625104	913	170	70	426697120	843	0.16781836130306	0.999999835949236	0.708333333333333	0.899999999999998
0.7|0.3|1	0.350|0.150|0.500	2.10508782114794	913	172	72	426697118	841	0.169792694965449	0.999999831262071	0.704918032786885	0.899999999999998
0.5|0.2|0.7	0.357|0.143|0.500	2.09410473003842	913	169	69	426697121	844	0.166831194471866	0.999999838292818	0.710084033613445	0.949999999999998
0.7|0.2|1	0.368|0.105|0.526	2.0916408336419	913	170	70	426697120	843	0.16781836130306	0.999999835949236	0.708333333333333	0.999999999999998
0|0.1|0.3	0.000|0.250|0.750	2.09199477313349	914	198	99	426697091	815	0.195459032576505	0.999999767985348	0.666666666666667	0.899999999999998
0.1|0.3|1	0.071|0.214|0.714	2.12352504061117	914	200	101	426697089	813	0.197433366238894	0.999999763298183	0.664451827242525	0.849999999999998
0.1|0.2|0.8	0.091|0.182|0.727	2.10806865614156	914	200	101	426697089	813	0.197433366238894	0.999999763298183	0.664451827242525	0.899999999999998
0.3|0.2|1	0.200|0.133|0.667	2.13062604096144	914	202	103	426697087	811	0.199407699901283	0.999999758611019	0.662295081967213	0.799999999999998
0.2|0.1|0.6	0.222|0.111|0.667	2.12458797844414	914	201	102	426697088	812	0.198420533070089	0.999999760954601	0.663366336633663	0.849999999999998
0.3|0.1|0.7	0.273|0.091|0.636	2.11631292037627	914	200	101	426697089	813	0.197433366238894	0.999999763298183	0.664451827242525	0.849999999999998
0.3|0.1|0.6	0.300|0.100|0.600	2.12268051678427	914	202	103	426697087	811	0.199407699901283	0.999999758611019	0.662295081967213	0.749999999999998
0.5|0.2|0.8	0.333|0.133|0.533	2.1142125212681	914	169	70	426697120	844	0.166831194471866	0.999999835949236	0.707112970711297	0.999999999999998
0.6|0.2|0.9	0.353|0.118|0.529	2.10525744819699	914	187	88	426697102	826	0.184600197433366	0.999999793764754	0.68	0.799999999999998
0.3|0.1|0.4	0.375|0.125|0.500	2.08936576789571	914	169	70	426697120	844	0.166831194471866	0.999999835949236	0.707112970711297	0.949999999999998
0.5|0.1|0.7	0.385|0.077|0.538	2.08669538352975	914	190	91	426697099	823	0.18756169792695	0.999999786734007	0.676156583629893	0.799999999999998
0.7|0.2|0.9	0.389|0.111|0.500	2.0811939365975	914	170	71	426697119	843	0.16781836130306	0.999999833605654	0.705394190871369	0.949999999999998
0.1|0.9|0.9	0.053|0.474|0.474	2.02157298919201	915	162	64	426697126	851	0.159921026653504	0.99999985001073	0.716814159292035	0.649999999999998
0.5|0.1|0.9	0.333|0.067|0.600	2.09640858205699	915	191	93	426697097	822	0.188548864758144	0.999999782046842	0.672535211267606	0.899999999999998
0.5|0.1|0.8	0.357|0.071|0.571	2.09751130419862	915	191	93	426697097	822	0.188548864758144	0.999999782046842	0.672535211267606	0.849999999999998
0.4|0.1|0.6	0.364|0.091|0.545	2.09405434057566	915	190	92	426697098	823	0.18756169792695	0.999999784390424	0.673758865248227	0.799999999999998
0.6|0.1|0.9	0.375|0.062|0.562	2.08555625385523	915	190	92	426697098	823	0.18756169792695	0.999999784390424	0.673758865248227	0.849999999999998
0.1|0.8|0.8	0.059|0.471|0.471	2.02118980055978	916	161	64	426697126	852	0.15893385982231	0.99999985001073	0.715555555555556	0.649999999999998
0.1|0.7|0.7	0.067|0.467|0.467	2.021136534429	916	161	64	426697126	852	0.15893385982231	0.99999985001073	0.715555555555556	0.649999999999998
0.2|0.1|0.7	0.200|0.100|0.700	2.10577763810441	916	199	102	426697088	814	0.1964461994077	0.999999760954601	0.661129568106312	0.949999999999998
0.4|0.6|0.9	0.211|0.316|0.474	2.12135096455768	916	161	64	426697126	852	0.15893385982231	0.99999985001073	0.715555555555556	0.799999999999998
0.3|0.1|0.8	0.250|0.083|0.667	2.10842739155835	916	200	103	426697087	813	0.197433366238894	0.999999758611019	0.66006600660066	0.899999999999998
0.5|0.5|0.9	0.263|0.263|0.474	2.12966002583667	916	160	63	426697127	853	0.157946692991115	0.999999852354312	0.717488789237668	0.849999999999998
0.4|0.1|0.9	0.286|0.071|0.643	2.10526756296285	916	197	100	426697090	816	0.194471865745311	0.999999765641766	0.663299663299663	0.899999999999998
0.4|0.1|0.8	0.308|0.077|0.615	2.1121235138226	916	201	104	426697086	812	0.198420533070089	0.999999756267436	0.659016393442623	0.799999999999998
0.6|0.1|1	0.353|0.059|0.588	2.08864672538536	916	187	90	426697100	826	0.184600197433366	0.999999789077589	0.675090252707581	0.949999999999998
0.7|0.1|1	0.389|0.056|0.556	2.07496295045021	916	196	99	426697091	817	0.193484698914116	0.999999767985348	0.664406779661017	0.799999999999998
0.6|0.1|0.8	0.400|0.067|0.533	2.07126614780134	916	186	89	426697101	827	0.183613030602172	0.999999791421172	0.676363636363636	0.849999999999998
0.4|0.1|0.5	0.400|0.100|0.500	2.07671962471925	916	171	74	426697116	842	0.168805528134255	0.999999826574907	0.697959183673469	0.949999999999998
0.7|0.1|0.9	0.412|0.059|0.529	2.06553518383683	916	186	89	426697101	827	0.183613030602172	0.999999791421172	0.676363636363636	0.849999999999998
0.4|0|0.5	0.444|0.000|0.556	2.02968636888223	916	170	73	426697117	843	0.16781836130306	0.999999828918489	0.699588477366255	1.15
0.8|0.1|0.9	0.444|0.056|0.500	2.04283853337396	916	170	73	426697117	843	0.16781836130306	0.999999828918489	0.699588477366255	0.999999999999998
0.9|0.1|1	0.450|0.050|0.500	2.03966583741365	916	170	73	426697117	843	0.16781836130306	0.999999828918489	0.699588477366255	0.999999999999998
0.8|0|0.9	0.471|0.000|0.529	2.00934148308444	916	171	74	426697116	842	0.168805528134255	0.999999826574907	0.697959183673469	1.1
0|0.9|0.8	0.000|0.529|0.471	1.9534262121525	917	160	64	426697126	853	0.157946692991115	0.99999985001073	0.714285714285714	0.599999999999998
0|0.8|0.7	0.000|0.533|0.467	1.95118674089445	917	160	64	426697126	853	0.157946692991115	0.99999985001073	0.714285714285714	0.599999999999998
0.2|0.7|0.8	0.118|0.412|0.471	2.06448335858404	917	162	66	426697124	851	0.159921026653504	0.999999845323565	0.710526315789474	0.699999999999998
0.1|0.1|0.5	0.143|0.143|0.714	2.11024485235516	917	196	100	426697090	817	0.193484698914116	0.999999765641766	0.662162162162162	0.949999999999998
0.3|0.7|0.9	0.158|0.368|0.474	2.0991809855598	917	161	65	426697125	852	0.15893385982231	0.999999847667148	0.712389380530973	0.749999999999998
0.3|0.1|0.9	0.231|0.077|0.692	2.09640103577087	917	199	103	426697087	814	0.1964461994077	0.999999758611019	0.658940397350993	0.949999999999998
0.5|0.1|1	0.312|0.062|0.625	2.10035328104162	917	200	104	426697086	813	0.197433366238894	0.999999756267436	0.657894736842105	0.849999999999998
0.5|0.1|0.6	0.417|0.083|0.500	2.06066644498851	917	172	76	426697114	841	0.169792694965449	0.999999821887742	0.693548387096774	0.949999999999998
0.8|0.1|1	0.421|0.053|0.526	2.05470998593812	917	174	78	426697112	839	0.171767028627838	0.999999817200577	0.69047619047619	0.999999999999998
0.6|0.1|0.7	0.429|0.071|0.500	2.05201947846669	917	174	78	426697112	839	0.171767028627838	0.999999817200577	0.69047619047619	0.949999999999998
0.5|0|0.6	0.455|0.000|0.545	2.01990356757218	917	169	73	426697117	844	0.166831194471866	0.999999828918489	0.698347107438017	1.15
0.7|0|0.8	0.467|0.000|0.533	2.01739521711874	917	171	75	426697115	842	0.168805528134255	0.999999824231324	0.695121951219512	1.1
0.9|0|1	0.474|0.000|0.526	2.00885630111779	917	170	74	426697116	843	0.16781836130306	0.999999826574907	0.69672131147541	1.1
0.1|0|0.1	0.500|0.000|0.500	1.99539136018587	917	171	75	426697115	842	0.168805528134255	0.999999824231324	0.695121951219512	1.05
0.1|0.2|0.9	0.083|0.167|0.750	2.08845244501198	918	202	107	426697083	811	0.199407699901283	0.999999749236689	0.653721682847896	0.899999999999998
0.2|0.8|0.9	0.105|0.421|0.474	2.06296619325707	918	161	66	426697124	852	0.15893385982231	0.999999845323565	0.709251101321586	0.699999999999998
0.1|0.1|0.6	0.125|0.125|0.750	2.07826970892571	918	199	104	426697086	814	0.1964461994077	0.999999756267436	0.656765676567657	0.999999999999998
0.2|0.1|0.8	0.182|0.091|0.727	2.08305493512219	918	199	104	426697086	814	0.1964461994077	0.999999756267436	0.656765676567657	0.999999999999998
0.4|0.1|1	0.267|0.067|0.667	2.10063315307246	918	191	96	426697094	822	0.188548864758144	0.999999775016095	0.665505226480836	0.999999999999998
0.8|0.3|1	0.381|0.143|0.476	2.08124108709933	918	163	68	426697122	850	0.160908193484699	0.999999840636401	0.705627705627706	0.949999999999998
0.7|0|0.9	0.437|0.000|0.562	2.03727564411447	918	201	106	426697084	812	0.198420533070089	0.999999751580272	0.654723127035831	0.799999999999998
0.7|0.1|0.8	0.437|0.062|0.500	2.04804295182097	918	173	78	426697112	840	0.170779861796644	0.999999817200577	0.689243027888446	0.949999999999998
0.6|0|0.7	0.462|0.000|0.538	2.01839861539939	918	168	73	426697117	845	0.165844027640671	0.999999828918489	0.697095435684647	1.15
0|0.2|0.7	0.000|0.222|0.778	2.06707364969677	919	202	108	426697082	811	0.199407699901283	0.999999746893107	0.651612903225806	0.899999999999998
0|0.3|1	0.000|0.231|0.769	2.07869727468922	919	207	113	426697077	806	0.204343534057256	0.999999735175195	0.646875	0.799999999999998
0.1|0.2|1	0.077|0.154|0.769	2.06709791795349	919	199	105	426697085	814	0.1964461994077	0.999999753923854	0.654605263157895	0.999999999999998
0.3|0.1|1	0.214|0.071|0.714	2.08059887530602	919	198	104	426697086	815	0.195459032576505	0.999999756267436	0.655629139072848	0.999999999999998
0.4|0.4|0.7	0.267|0.267|0.467	2.13155768793435	919	157	63	426697127	856	0.154985192497532	0.999999852354312	0.713636363636364	0.849999999999998
0.5|0|0.7	0.417|0.000|0.583	2.04413433856901	919	200	106	426697084	813	0.197433366238894	0.999999751580272	0.65359477124183	0.849999999999998
0.3|0|0.4	0.429|0.000|0.571	2.03747318974513	919	185	91	426697099	828	0.182625863770977	0.999999786734007	0.670289855072464	0.999999999999998
0.6|0.4|0.9	0.316|0.211|0.474	2.12038084674184	920	158	65	426697125	855	0.155972359328727	0.999999847667148	0.708520179372197	0.899999999999998
0.2|0|0.3	0.400|0.000|0.600	2.0478585305192	920	184	91	426697099	829	0.181638696939783	0.999999786734007	0.669090909090909	1.05
0.7|0|1	0.412|0.000|0.588	2.04202584451578	920	200	107	426697083	813	0.197433366238894	0.999999749236689	0.651465798045603	0.849999999999998
0|0.1|0.4	0.000|0.200|0.800	2.04477647283692	921	202	110	426697080	811	0.199407699901283	0.999999742205942	0.647435897435897	0.949999999999998
0.7|0.3|0.9	0.368|0.158|0.474	2.08656875237959	921	158	66	426697124	855	0.155972359328727	0.999999845323565	0.705357142857143	0.949999999999998
0.5|0|0.8	0.385|0.000|0.615	2.05195981267784	921	200	108	426697082	813	0.197433366238894	0.999999746893107	0.649350649350649	0.899999999999998
0.9|0.2|1	0.429|0.095|0.476	2.04749503395071	921	161	69	426697121	852	0.15893385982231	0.999999838292818	0.7	0.999999999999998
0|0.7|0.6	0.000|0.538|0.462	1.95073191378878	922	155	64	426697126	858	0.153010858835143	0.99999985001073	0.707762557077626	0.599999999999998
0.1|0.1|0.7	0.111|0.111|0.778	2.05032993088054	922	199	108	426697082	814	0.1964461994077	0.999999746893107	0.648208469055375	1.05
0.2|0.1|0.9	0.167|0.083|0.750	2.06422622591177	922	188	97	426697093	825	0.185587364264561	0.999999772672513	0.659649122807018	1.15
0.3|0|0.5	0.375|0.000|0.625	2.0546608319031	922	200	109	426697081	813	0.197433366238894	0.999999744549525	0.647249190938511	0.899999999999998
0.8|0.2|0.9	0.421|0.105|0.474	2.05545328498207	922	158	67	426697123	855	0.155972359328727	0.999999842979983	0.702222222222222	0.999999999999998
0|0.2|0.9	0.000|0.182|0.818	2.02781494805551	923	201	111	426697079	812	0.198420533070089	0.99999973986236	0.644230769230769	0.999999999999998
0.2|0.5|0.6	0.154|0.385|0.462	2.08548894343112	923	154	64	426697126	859	0.152023692003949	0.99999985001073	0.706422018348624	0.749999999999998
0.3|0.5|0.7	0.200|0.333|0.467	2.11381085949179	923	154	64	426697126	859	0.152023692003949	0.99999985001073	0.706422018348624	0.799999999999998
0.5|0.4|0.8	0.294|0.235|0.471	2.11822814909638	923	153	63	426697127	860	0.151036525172754	0.999999852354312	0.708333333333333	0.899999999999998
0.1|0|0.2	0.333|0.000|0.667	2.04780126336566	923	184	94	426697096	829	0.181638696939783	0.99999977970326	0.661870503597122	1.15
0.6|0.3|0.8	0.353|0.176|0.471	2.09682101560826	923	154	64	426697126	859	0.152023692003949	0.99999985001073	0.706422018348624	0.949999999999998
0.5|0|0.9	0.357|0.000|0.643	2.05434200748622	923	198	108	426697082	815	0.195459032576505	0.999999746893107	0.647058823529412	0.949999999999998
0.4|0|0.7	0.364|0.000|0.636	2.05241074005508	923	197	107	426697083	816	0.194471865745311	0.999999749236689	0.648026315789474	0.949999999999998
0.1|0.1|0.8	0.100|0.100|0.800	2.0267334000518	924	198	109	426697081	815	0.195459032576505	0.999999744549525	0.644951140065147	1.1
0.3|0|0.7	0.300|0.000|0.700	2.04200903498646	924	188	99	426697091	825	0.185587364264561	0.999999767985348	0.655052264808362	1.15
0.4|0|0.9	0.308|0.000|0.692	2.04422109522106	924	187	98	426697092	826	0.184600197433366	0.999999770328931	0.656140350877193	1.15
0.4|0.3|0.6	0.308|0.231|0.462	2.11556593394973	924	151	62	426697128	862	0.149062191510365	0.999999854697895	0.708920187793427	0.899999999999998
0|0.1|0.5	0.000|0.167|0.833	2.01153433145137	925	200	112	426697078	813	0.197433366238894	0.999999737518778	0.641025641025641	1.05
0|0.6|0.5	0.000|0.545|0.455	1.94517928880322	925	152	64	426697126	861	0.15004935834156	0.99999985001073	0.703703703703704	0.599999999999998
0.2|0.6|0.7	0.133|0.400|0.467	2.06996677930782	925	153	65	426697125	860	0.151036525172754	0.999999847667148	0.701834862385321	0.749999999999998
0.2|0.1|1	0.154|0.077|0.769	2.04602533468574	925	200	112	426697078	813	0.197433366238894	0.999999737518778	0.641025641025641	1.05
0.2|0|0.5	0.286|0.000|0.714	2.03546855094669	925	194	106	426697084	819	0.191510365251728	0.999999751580272	0.646666666666667	1.1
0.1|0.1|0.9	0.091|0.091|0.818	2.00695108761869	926	191	104	426697086	822	0.188548864758144	0.999999756267436	0.647457627118644	1.2
0.3|0|0.8	0.273|0.000|0.727	2.02681639031858	926	191	104	426697086	822	0.188548864758144	0.999999756267436	0.647457627118644	1.15
0.7|0.2|0.8	0.412|0.118|0.471	2.05968619632965	926	154	67	426697123	859	0.152023692003949	0.999999842979983	0.69683257918552	0.999999999999998
0.9|0.1|0.9	0.474|0.053|0.474	2.0141475980809	926	158	71	426697119	855	0.155972359328727	0.999999833605654	0.689956331877729	1.05
1|0.1|1	0.476|0.048|0.476	2.01192972502026	926	158	71	426697119	855	0.155972359328727	0.999999833605654	0.689956331877729	1.05
0|0.1|0.6	0.000|0.143|0.857	1.97967095280758	927	197	111	426697079	816	0.194471865745311	0.99999973986236	0.63961038961039	1.15
0.3|0.9|1	0.136|0.409|0.455	2.06825678443883	927	149	63	426697127	864	0.147087857847976	0.999999852354312	0.702830188679245	0.749999999999998
0.3|0.4|0.6	0.231|0.308|0.462	2.1218439757017	927	148	62	426697128	865	0.146100691016782	0.999999854697895	0.704761904761905	0.849999999999998
0.1|0|0.3	0.250|0.000|0.750	2.01514004307842	927	194	108	426697082	819	0.191510365251728	0.999999746893107	0.642384105960265	1.15
1|0|0.9	0.526|0.000|0.474	1.96671269926989	927	158	72	426697118	855	0.155972359328727	0.999999831262071	0.68695652173913	1.1
0.1|0.6|0.6	0.077|0.462|0.462	2.02829297339095	928	149	64	426697126	864	0.147087857847976	0.99999985001073	0.699530516431925	0.699999999999998
0.1|0.5|0.5	0.091|0.455|0.455	2.02832226882658	928	149	64	426697126	864	0.147087857847976	0.99999985001073	0.699530516431925	0.699999999999998
0.2|0.4|0.5	0.182|0.364|0.455	2.10196820668179	928	148	63	426697127	865	0.146100691016782	0.999999852354312	0.701421800947867	0.799999999999998
0.2|0|0.7	0.222|0.000|0.778	1.99341152993634	928	189	104	426697086	824	0.186574531095755	0.999999756267436	0.645051194539249	1.25
0.3|0|1	0.231|0.000|0.769	2.00002702641941	928	173	88	426697102	840	0.170779861796644	0.999999793764754	0.662835249042146	1.45
0.5|0.3|0.7	0.333|0.200|0.467	2.10237691510206	928	147	62	426697128	866	0.145113524185587	0.999999854697895	0.703349282296651	0.949999999999998
0.9|0|0.8	0.529|0.000|0.471	1.96523717814562	928	157	72	426697118	856	0.154985192497532	0.999999831262071	0.685589519650655	1.1
0|0.5|0.4	0.000|0.556|0.444	1.91341120537577	929	144	60	426697130	869	0.142152023692004	0.999999859385059	0.705882352941177	0.649999999999998
0.1|0.1|1	0.083|0.083|0.833	1.99040571217843	929	199	115	426697075	814	0.1964461994077	0.999999730488031	0.633757961783439	1.15
0.2|0.9|0.9	0.100|0.450|0.450	2.01941994016338	929	144	60	426697130	869	0.142152023692004	0.999999859385059	0.705882352941177	0.749999999999998
0.1|0.4|0.4	0.111|0.444|0.444	2.03353141594423	929	144	60	426697130	869	0.142152023692004	0.999999859385059	0.705882352941177	0.749999999999998
0.3|0.8|0.9	0.150|0.400|0.450	2.05943186580034	929	144	60	426697130	869	0.142152023692004	0.999999859385059	0.705882352941177	0.799999999999998
0.3|0.7|0.8	0.167|0.389|0.444	2.07362394429601	929	145	61	426697129	868	0.143139190523198	0.999999857041477	0.703883495145631	0.799999999999998
0.1|0|0.4	0.200|0.000|0.800	1.97483090483189	929	173	89	426697101	840	0.170779861796644	0.999999791421172	0.66030534351145	1.5
0.5|0.5|0.8	0.278|0.278|0.444	2.11810478551489	929	144	60	426697130	869	0.142152023692004	0.999999859385059	0.705882352941177	0.899999999999998
0.7|0.5|1	0.318|0.227|0.455	2.10789653644055	929	144	60	426697130	869	0.142152023692004	0.999999859385059	0.705882352941177	0.949999999999998
0.6|0.2|0.7	0.400|0.133|0.467	2.06307473220356	929	149	65	426697125	864	0.147087857847976	0.999999847667148	0.696261682242991	0.999999999999998
0.8|0.1|0.8	0.471|0.059|0.471	2.01689880939665	929	154	70	426697120	859	0.152023692003949	0.999999835949236	0.6875	1.05
0|0.1|0.8	0.000|0.111|0.889	1.93795528782888	930	171	88	426697102	842	0.168805528134255	0.999999793764754	0.66023166023166	1.55
0|0.1|0.7	0.000|0.125|0.875	1.95703007538131	930	171	88	426697102	842	0.168805528134255	0.999999793764754	0.66023166023166	1.5
0.2|0.3|0.4	0.222|0.333|0.444	2.10845494842822	930	144	61	426697129	869	0.142152023692004	0.999999857041477	0.702439024390244	0.849999999999998
0.5|0.7|1	0.227|0.318|0.455	2.10816617892156	930	144	61	426697129	869	0.142152023692004	0.999999857041477	0.702439024390244	0.849999999999998
0.3|0.3|0.5	0.273|0.273|0.455	2.11929508488089	930	144	61	426697129	869	0.142152023692004	0.999999857041477	0.702439024390244	0.899999999999998
0.4|0.2|0.5	0.364|0.182|0.455	2.08903360499636	930	142	59	426697131	871	0.140177690029615	0.999999861728642	0.706467661691542	0.999999999999998
0.5|0.2|0.6	0.385|0.154|0.462	2.071565940013	930	146	63	426697127	867	0.144126357354393	0.999999852354312	0.698564593301435	0.999999999999998
0.7|0.1|0.7	0.467|0.067|0.467	2.02010367910204	930	153	70	426697120	860	0.151036525172754	0.999999835949236	0.68609865470852	1.05
0|0.9|0.7	0.000|0.562|0.437	1.91045357338954	931	141	59	426697131	872	0.139190523198421	0.999999861728642	0.705	0.649999999999998
0.1|1|0.9	0.050|0.500|0.450	1.97167063325352	931	144	62	426697128	869	0.142152023692004	0.999999854697895	0.699029126213592	0.699999999999998
0.1|0.9|0.8	0.056|0.500|0.444	1.9715150853857	931	144	62	426697128	869	0.142152023692004	0.999999854697895	0.699029126213592	0.699999999999998
0.1|0|0.5	0.167|0.000|0.833	1.94452523385283	931	173	91	426697099	840	0.170779861796644	0.999999786734007	0.65530303030303	1.55
0.2|0|0.9	0.182|0.000|0.818	1.95916830237684	931	172	90	426697100	841	0.169792694965449	0.999999789077589	0.656488549618321	1.55
0.4|0.7|0.9	0.200|0.350|0.450	2.08846260381406	931	142	60	426697130	871	0.140177690029615	0.999999859385059	0.702970297029703	0.849999999999998
0.6|0.5|0.9	0.300|0.250|0.450	2.10881585082265	931	141	59	426697131	872	0.139190523198421	0.999999861728642	0.705	0.949999999999998
0.1|0|0.6	0.143|0.000|0.857	1.92129844935523	932	172	91	426697099	841	0.169792694965449	0.999999786734007	0.653992395437262	1.6
0.3|0.6|0.7	0.188|0.375|0.438	2.07847616403271	932	140	59	426697131	873	0.138203356367226	0.999999861728642	0.703517587939699	0.849999999999998
0.5|0.6|0.9	0.250|0.300|0.450	2.10900638950417	932	141	60	426697130	872	0.139190523198421	0.999999859385059	0.701492537313433	0.899999999999998
0.4|0.5|0.7	0.250|0.312|0.437	2.10372600200398	932	140	59	426697131	873	0.138203356367226	0.999999861728642	0.703517587939699	0.899999999999998
0.7|0.6|1	0.304|0.261|0.435	2.10912652456085	932	140	59	426697131	873	0.138203356367226	0.999999861728642	0.703517587939699	0.949999999999998
0.3|0.2|0.4	0.333|0.222|0.444	2.09303095578995	932	139	58	426697132	874	0.137216189536032	0.999999864072224	0.705583756345178	0.999999999999998
0.7|0.4|0.9	0.350|0.200|0.450	2.08876564143797	932	139	58	426697132	874	0.137216189536032	0.999999864072224	0.705583756345178	0.999999999999998
0.9|0.3|1	0.409|0.136|0.455	2.0525666661325	932	142	61	426697129	871	0.140177690029615	0.999999857041477	0.699507389162562	1.05
0.6|0.1|0.6	0.462|0.077|0.462	2.02452683865276	932	145	64	426697126	868	0.143139190523198	0.99999985001073	0.69377990430622	1.1
0|0.1|1	0.000|0.091|0.909	1.90942870092916	933	171	91	426697099	842	0.168805528134255	0.999999786734007	0.652671755725191	1.6
0|0.1|0.9	0.000|0.100|0.900	1.9238946099667	933	171	91	426697099	842	0.168805528134255	0.999999786734007	0.652671755725191	1.55
0.1|0.8|0.7	0.062|0.500|0.437	1.98862334073812	933	141	61	426697129	872	0.139190523198421	0.999999857041477	0.698019801980198	0.699999999999998
0.2|0.7|0.7	0.125|0.438|0.438	2.02706395435174	933	139	59	426697131	874	0.137216189536032	0.999999861728642	0.702020202020202	0.799999999999998
0.3|1|1	0.130|0.435|0.435	2.04015214001767	933	139	59	426697131	874	0.137216189536032	0.999999861728642	0.702020202020202	0.799999999999998
0.7|0.3|0.8	0.389|0.167|0.444	2.06735089929745	933	139	59	426697131	874	0.137216189536032	0.999999861728642	0.702020202020202	1.05
0.8|0.3|0.9	0.400|0.150|0.450	2.05621196638575	933	139	59	426697131	874	0.137216189536032	0.999999861728642	0.702020202020202	1.05
0.5|0.1|0.5	0.455|0.091|0.455	2.01970592581653	933	141	61	426697129	872	0.139190523198421	0.999999857041477	0.698019801980198	1.1
0.1|0|0.9	0.100|0.000|0.900	1.87903279433444	934	173	94	426697096	840	0.170779861796644	0.99999977970326	0.647940074906367	1.65
0.1|0|0.8	0.111|0.000|0.889	1.88948495251236	934	172	93	426697097	841	0.169792694965449	0.999999782046842	0.649056603773585	1.65
0.1|0|0.7	0.125|0.000|0.875	1.90304630221553	934	173	94	426697096	840	0.170779861796644	0.99999977970326	0.647940074906367	1.6
0.1|0.3|0.3	0.143|0.429|0.429	2.04068251197753	934	138	59	426697131	875	0.136229022704837	0.999999861728642	0.700507614213198	0.799999999999998
0.4|0.9|1	0.174|0.391|0.435	2.06176935285331	934	137	58	426697132	876	0.135241855873643	0.999999864072224	0.702564102564103	0.849999999999998
0.4|0.8|0.9	0.190|0.381|0.429	2.07575467979226	934	137	58	426697132	876	0.135241855873643	0.999999864072224	0.702564102564103	0.849999999999998
0.4|0.1|0.4	0.444|0.111|0.444	2.02958650233012	934	140	61	426697129	873	0.138203356367226	0.999999857041477	0.696517412935323	1.1
0.9|0.2|0.9	0.450|0.100|0.450	2.02399421075459	934	140	61	426697129	873	0.138203356367226	0.999999857041477	0.696517412935323	1.1
0.8|0.5|1	0.348|0.217|0.435	2.09378205566006	935	136	58	426697132	877	0.134254689042448	0.999999864072224	0.701030927835051	0.999999999999998
0.9|0.1|0.8	0.500|0.056|0.444	1.98578517387723	935	141	63	426697127	872	0.139190523198421	0.999999852354312	0.691176470588235	1.15
0|0.4|0.3	0.000|0.571|0.429	1.87406227737988	936	136	59	426697131	877	0.134254689042448	0.999999861728642	0.697435897435897	0.699999999999998
0.1|0.7|0.6	0.071|0.500|0.429	1.97419321238533	936	136	59	426697131	877	0.134254689042448	0.999999861728642	0.697435897435897	0.749999999999998
0.1|0|1	0.091|0.000|0.909	1.86744450105184	936	173	96	426697094	840	0.170779861796644	0.999999775016095	0.643122676579926	1.65
0.3|0.5|0.6	0.214|0.357|0.429	2.07634422084262	936	135	58	426697132	878	0.133267522211254	0.999999864072224	0.699481865284974	0.899999999999998
0.5|0.7|0.9	0.238|0.333|0.429	2.09562483625942	936	136	59	426697131	877	0.134254689042448	0.999999861728642	0.697435897435897	0.899999999999998
0.6|0.7|1	0.261|0.304|0.435	2.09527448878125	936	136	59	426697131	877	0.134254689042448	0.999999861728642	0.697435897435897	0.949999999999998
0.2|0.2|0.3	0.286|0.286|0.429	2.10872376379603	936	136	59	426697131	877	0.134254689042448	0.999999861728642	0.697435897435897	0.949999999999998
0.5|0.4|0.7	0.312|0.250|0.437	2.10001501523645	936	135	58	426697132	878	0.133267522211254	0.999999864072224	0.699481865284974	0.999999999999998
0.6|0.3|0.7	0.375|0.188|0.438	2.06988800299396	936	135	58	426697132	878	0.133267522211254	0.999999864072224	0.699481865284974	1.05
0.9|0.4|1	0.391|0.174|0.435	2.06529347439331	936	135	58	426697132	878	0.133267522211254	0.999999864072224	0.699481865284974	1.05
1|0.1|0.9	0.500|0.050|0.450	1.98329499521737	936	141	64	426697126	872	0.139190523198421	0.99999985001073	0.68780487804878	1.15
0.8|0.1|0.7	0.500|0.062|0.437	1.98740872050292	936	137	60	426697130	876	0.135241855873643	0.999999859385059	0.695431472081218	1.15
0.8|0|0.7	0.533|0.000|0.467	1.95485840703978	936	146	69	426697121	867	0.144126357354393	0.999999838292818	0.67906976744186	1.15
0.7|0|0.6	0.538|0.000|0.462	1.95167589446257	936	145	68	426697122	868	0.143139190523198	0.999999840636401	0.68075117370892	1.15
0.6|0|0.5	0.545|0.000|0.455	1.94730676382158	936	145	68	426697122	868	0.143139190523198	0.999999840636401	0.68075117370892	1.15
0.5|0.8|1	0.217|0.348|0.435	2.09002484680855	937	136	60	426697130	877	0.134254689042448	0.999999859385059	0.693877551020408	0.899999999999998
0.7|0.5|0.9	0.333|0.238|0.429	2.1020704506633	937	134	58	426697132	879	0.132280355380059	0.999999864072224	0.697916666666667	0.999999999999998
1|0.3|1	0.435|0.130|0.435	2.03118567695633	937	135	59	426697131	878	0.133267522211254	0.999999861728642	0.695876288659794	1.1
0.1|1|0.8	0.053|0.526|0.421	1.93245173244891	938	132	57	426697133	881	0.13030602171767	0.999999866415807	0.698412698412698	0.749999999999998
0.2|1|0.9	0.095|0.476|0.429	1.9866408060123	938	134	59	426697131	879	0.132280355380059	0.999999861728642	0.694300518134715	0.799999999999998
0.8|0.4|0.9	0.381|0.190|0.429	2.07046600018465	938	133	58	426697132	880	0.131293188548865	0.999999864072224	0.696335078534031	1.05
0.7|0.2|0.7	0.438|0.125|0.438	2.02863628664414	938	135	60	426697130	878	0.133267522211254	0.999999859385059	0.692307692307692	1.1
0.5|0|0.4	0.556|0.000|0.444	1.93457634500833	938	141	66	426697124	872	0.139190523198421	0.999999845323565	0.681159420289855	1.2
0|0.7|0.5	0.000|0.583|0.417	1.86572289025453	939	132	58	426697132	881	0.13030602171767	0.999999864072224	0.694736842105263	0.699999999999998
0|1|0.7	0.000|0.588|0.412	1.85693936311822	939	130	56	426697134	883	0.128331688055281	0.999999868759389	0.698924731182796	0.699999999999998
0.4|0.7|0.8	0.211|0.368|0.421	2.07739195901691	939	131	57	426697133	882	0.129318854886476	0.999999866415807	0.696808510638298	0.899999999999998
0.1|0.6|0.5	0.083|0.500|0.417	1.96004393291053	940	128	55	426697135	885	0.126357354392892	0.999999871102971	0.699453551912568	0.799999999999998
0.2|0.9|0.8	0.105|0.474|0.421	1.98463646105346	940	132	59	426697131	881	0.13030602171767	0.999999861728642	0.691099476439791	0.799999999999998
0.3|0.8|0.8	0.158|0.421|0.421	2.04409088150946	940	131	58	426697132	882	0.129318854886476	0.999999864072224	0.693121693121693	0.849999999999998
0.2|0.5|0.5	0.167|0.417|0.417	2.04291465289563	940	131	58	426697132	882	0.129318854886476	0.999999864072224	0.693121693121693	0.849999999999998
0.5|0.9|1	0.208|0.375|0.417	2.06354664484531	940	128	55	426697135	885	0.126357354392892	0.999999871102971	0.699453551912568	0.899999999999998
0.3|0.4|0.5	0.250|0.333|0.417	2.08473648733646	940	128	55	426697135	885	0.126357354392892	0.999999871102971	0.699453551912568	0.949999999999998
0.3|0.1|0.3	0.429|0.143|0.429	2.03583021183506	940	132	59	426697131	881	0.13030602171767	0.999999861728642	0.691099476439791	1.1
0.4|0.6|0.7	0.235|0.353|0.412	2.07268765812502	941	125	53	426697137	888	0.123395853899309	0.999999875790136	0.702247191011236	0.949999999999998
0.5|0.3|0.6	0.357|0.214|0.429	2.07924996974911	941	130	58	426697132	883	0.128331688055281	0.999999864072224	0.691489361702128	1.05
1|0.2|0.9	0.476|0.095|0.429	2.00157250463541	941	132	60	426697130	881	0.13030602171767	0.999999859385059	0.6875	1.15
0|0|0.1	0.000|0.000|1.000	1.76657543765952	942	173	102	426697088	840	0.170779861796644	0.999999760954601	0.629090909090909	1.8
0.3|1|0.9	0.136|0.455|0.409	2.00423561116875	942	125	54	426697136	888	0.123395853899309	0.999999873446553	0.698324022346369	0.849999999999998
0.3|0.7|0.7	0.176|0.412|0.412	2.03040254009892	942	124	53	426697137	889	0.122408687068115	0.999999875790136	0.700564971751412	0.899999999999998
0.5|0.6|0.8	0.263|0.316|0.421	2.09653036021567	942	130	59	426697131	883	0.128331688055281	0.999999861728642	0.687830687830688	0.949999999999998
0.7|0.7|1	0.292|0.292|0.417	2.0874826728374	942	126	55	426697135	887	0.124383020730503	0.999999871102971	0.696132596685083	0.999999999999998
0.6|0.5|0.8	0.316|0.263|0.421	2.09766088005117	942	128	57	426697133	885	0.126357354392892	0.999999866415807	0.691891891891892	0.999999999999998
0.6|0.4|0.7	0.353|0.235|0.412	2.08136806892755	942	125	54	426697136	888	0.123395853899309	0.999999873446553	0.698324022346369	1.05
0.7|0.4|0.8	0.368|0.211|0.421	2.07678304675273	942	128	57	426697133	885	0.126357354392892	0.999999866415807	0.691891891891892	1.05
0.8|0.3|0.8	0.421|0.158|0.421	2.04136271932793	942	128	57	426697133	885	0.126357354392892	0.999999866415807	0.691891891891892	1.1
0.1|0.9|0.7	0.059|0.529|0.412	1.91370923461195	943	123	53	426697137	890	0.12142152023692	0.999999875790136	0.698863636363636	0.799999999999998
0.4|0.9|0.9	0.182|0.409|0.409	2.04338839358765	943	123	53	426697137	890	0.12142152023692	0.999999875790136	0.698863636363636	0.899999999999998
0.5|0.5|0.7	0.294|0.294|0.412	2.08659766783844	943	124	54	426697136	889	0.122408687068115	0.999999873446553	0.696629213483146	0.999999999999998
0.4|0.3|0.5	0.333|0.250|0.417	2.08291149692756	943	124	54	426697136	889	0.122408687068115	0.999999873446553	0.696629213483146	1.05
0.7|0.1|0.6	0.500|0.071|0.429	1.98082607629143	943	127	57	426697133	886	0.125370187561698	0.999999866415807	0.690217391304348	1.2
0.6|0.1|0.5	0.500|0.083|0.417	1.97606987396956	944	124	55	426697135	889	0.122408687068115	0.999999871102971	0.692737430167598	1.2
0.9|0|0.7	0.562|0.000|0.437	1.92182565826562	944	133	64	426697126	880	0.131293188548865	0.99999985001073	0.6751269035533	1.25
0|0.3|0.2	0.000|0.600|0.400	1.82071757563495	945	109	41	426697149	904	0.107601184600197	0.999999903913124	0.726666666666667	0.749999999999998
0.2|0.8|0.7	0.118|0.471|0.412	1.98770164762768	945	123	55	426697135	890	0.12142152023692	0.999999871102971	0.691011235955056	0.849999999999998
0.9|0.5|1	0.375|0.208|0.417	2.06278257561052	946	121	54	426697136	892	0.119447186574531	0.999999873446553	0.691428571428571	1.1
0.9|0.2|0.8	0.474|0.105|0.421	1.99328705489433	946	121	54	426697136	892	0.119447186574531	0.999999873446553	0.691428571428571	1.2
0.4|0|0.3	0.571|0.000|0.429	1.91417338959396	946	125	58	426697132	888	0.123395853899309	0.999999864072224	0.683060109289617	1.3
0.1|0.8|0.6	0.067|0.533|0.400	1.90640939067049	950	114	51	426697139	899	0.11253701875617	0.999999880477301	0.690909090909091	0.799999999999998
0.5|0.8|0.9	0.227|0.364|0.409	2.05994332248751	951	113	51	426697139	900	0.111549851924975	0.999999880477301	0.689024390243902	0.949999999999998
0.6|0.7|0.9	0.273|0.318|0.409	2.07842812479454	951	113	51	426697139	900	0.111549851924975	0.999999880477301	0.689024390243902	0.999999999999998
0.5|0.2|0.5	0.417|0.167|0.417	2.03375309843601	952	113	52	426697138	900	0.111549851924975	0.999999878133718	0.684848484848485	1.15
1|0.1|0.8	0.526|0.053|0.421	1.95179763473963	952	114	53	426697137	899	0.11253701875617	0.999999875790136	0.682634730538922	1.25
0|0.5|0.3	0.000|0.625|0.375	1.72165795665289	953	100	40	426697150	913	0.0987166831194472	0.999999906256706	0.714285714285714	0.799999999999998
0.1|0.9|0.6	0.062|0.562|0.375	1.83165366247928	953	99	39	426697151	914	0.0977295162882527	0.999999908600289	0.717391304347826	0.849999999999998
0|0.8|0.5	0.000|0.615|0.385	1.75233838657043	954	100	41	426697149	913	0.0987166831194472	0.999999903913124	0.709219858156028	0.799999999999998
0.7|0.6|0.9	0.318|0.273|0.409	2.08480444224162	954	111	52	426697138	902	0.109575518262586	0.999999878133718	0.680981595092024	1.05
0.8|0.2|0.7	0.471|0.118|0.412	1.9929614889553	954	110	51	426697139	903	0.108588351431392	0.999999880477301	0.683229813664596	1.2
0.7|0|0.5	0.583|0.000|0.417	1.89879311672068	954	114	55	426697135	899	0.11253701875617	0.999999871102971	0.674556213017751	1.3
0.1|1|0.7	0.056|0.556|0.389	1.87366980441931	955	109	51	426697139	904	0.107601184600197	0.999999880477301	0.68125	0.799999999999998
0.1|0.5|0.4	0.100|0.500|0.400	1.94057213113291	955	109	51	426697139	904	0.107601184600197	0.999999880477301	0.68125	0.849999999999998
0.3|0.9|0.8	0.150|0.450|0.400	1.99376776726328	955	109	51	426697139	904	0.107601184600197	0.999999880477301	0.68125	0.899999999999998
0.1|0.2|0.2	0.200|0.400|0.400	2.03419279512523	955	109	51	426697139	904	0.107601184600197	0.999999880477301	0.68125	0.949999999999998
0.4|0.5|0.6	0.267|0.333|0.400	2.06588384647611	955	108	50	426697140	905	0.106614017769003	0.999999882820883	0.683544303797468	0.999999999999998
1|0.3|0.9	0.455|0.136|0.409	2.00455062150598	955	109	51	426697139	904	0.107601184600197	0.999999880477301	0.68125	1.2
0.9|0.1|0.7	0.529|0.059|0.412	1.94842075384652	955	111	53	426697137	902	0.109575518262586	0.999999875790136	0.676829268292683	1.25
1|0|0.7	0.588|0.000|0.412	1.89528754829239	955	112	54	426697136	901	0.110562685093781	0.999999873446553	0.674698795180723	1.3
0.5|0.7|0.8	0.250|0.350|0.400	2.06000992005365	956	107	50	426697140	906	0.105626850937808	0.999999882820883	0.681528662420382	0.999999999999998
0.8|0.7|1	0.320|0.280|0.400	2.07358582480688	956	109	52	426697138	904	0.107601184600197	0.999999878133718	0.677018633540373	1.05
0.8|0.5|0.9	0.364|0.227|0.409	2.06737011876407	956	109	52	426697138	904	0.107601184600197	0.999999878133718	0.677018633540373	1.1
0.9|0.4|0.9	0.409|0.182|0.409	2.04033534080127	956	109	52	426697138	904	0.107601184600197	0.999999878133718	0.677018633540373	1.15
0.7|0.3|0.7	0.412|0.176|0.412	2.04192660144164	956	109	52	426697138	904	0.107601184600197	0.999999878133718	0.677018633540373	1.15
0.1|0.6|0.4	0.091|0.545|0.364	1.8381435548111	957	94	38	426697152	919	0.0927936821322804	0.999999910943871	0.712121212121212	0.899999999999998
0.2|0.7|0.6	0.133|0.467|0.400	1.97162996772637	957	107	51	426697139	906	0.105626850937808	0.999999880477301	0.677215189873418	0.899999999999998
0.6|0.9|1	0.240|0.360|0.400	2.06045992212765	957	106	50	426697140	907	0.104639684106614	0.999999882820883	0.67948717948718	0.999999999999998
0.3|0.3|0.4	0.300|0.300|0.400	2.07292071005649	957	107	51	426697139	906	0.105626850937808	0.999999880477301	0.677215189873418	1.05
0.9|0.6|1	0.360|0.240|0.400	2.06721697673435	957	108	52	426697138	905	0.106614017769003	0.999999878133718	0.675	1.1
0.7|0.2|0.6	0.467|0.133|0.400	1.99585463918748	957	107	51	426697139	906	0.105626850937808	0.999999880477301	0.677215189873418	1.2
0.7|0.5|0.8	0.350|0.250|0.400	2.06724774533603	958	107	52	426697138	906	0.105626850937808	0.999999878133718	0.672955974842767	1.1
0.2|0.1|0.2	0.400|0.200|0.400	2.04400339088444	958	107	52	426697138	906	0.105626850937808	0.999999878133718	0.672955974842767	1.15
0.9|0.3|0.8	0.450|0.150|0.400	2.00932867523145	958	106	51	426697139	907	0.104639684106614	0.999999880477301	0.67515923566879	1.2
0.1|0.8|0.5	0.071|0.571|0.357	1.76506076985696	959	92	38	426697152	921	0.0908193484698914	0.999999910943871	0.707692307692308	0.899999999999998
0.4|1|0.9	0.174|0.435|0.391	1.99474223029057	959	104	50	426697140	909	0.102665350444225	0.999999882820883	0.675324675324675	0.949999999999998
0.7|0.7|0.9	0.304|0.304|0.391	2.06962902825319	959	105	51	426697139	908	0.10365251727542	0.999999880477301	0.673076923076923	1.05
0.5|0.1|0.4	0.500|0.100|0.400	1.96581464684284	959	105	51	426697139	908	0.10365251727542	0.999999880477301	0.673076923076923	1.25
0.3|0|0.2	0.600|0.000|0.400	1.8761757111281	959	106	52	426697138	907	0.104639684106614	0.999999878133718	0.670886075949367	1.35
0|0.7|0.4	0.000|0.636|0.364	1.65773904510075	960	93	40	426697150	920	0.0918065153010859	0.999999906256706	0.699248120300752	0.849999999999998
0.1|0.7|0.5	0.077|0.538|0.385	1.88602382165047	960	91	38	426697152	922	0.0898321816386969	0.999999910943871	0.705426356589147	0.999999999999998
0.2|0.9|0.7	0.111|0.500|0.389	1.92341569400589	960	101	48	426697142	912	0.0997038499506417	0.999999887508048	0.677852348993289	0.949999999999998
0.3|1|0.8	0.143|0.476|0.381	1.94668446252769	960	101	48	426697142	912	0.0997038499506417	0.999999887508048	0.677852348993289	0.949999999999998
0.3|0.8|0.7	0.167|0.444|0.389	1.99195947381817	960	101	48	426697142	912	0.0997038499506417	0.999999887508048	0.677852348993289	0.999999999999998
0.4|0.9|0.8	0.190|0.429|0.381	1.99130150319788	960	101	48	426697142	912	0.0997038499506417	0.999999887508048	0.677852348993289	0.999999999999998
0.5|0.9|0.9	0.217|0.391|0.391	2.02988847414474	960	103	50	426697140	910	0.101678183613031	0.999999882820883	0.673202614379085	0.999999999999998
0.7|0.8|1	0.280|0.320|0.400	2.0665114914488	960	103	50	426697140	910	0.101678183613031	0.999999882820883	0.673202614379085	1.05
0.5|0.4|0.6	0.333|0.267|0.400	2.06750696351324	960	105	52	426697138	908	0.10365251727542	0.999999878133718	0.668789808917197	1.1
0.1|1|0.6	0.059|0.588|0.353	1.75243537419409	961	90	38	426697152	923	0.0888450148075025	0.999999910943871	0.703125	0.899999999999998
0.2|0.6|0.5	0.154|0.462|0.385	1.96618567860705	961	101	49	426697141	912	0.0997038499506417	0.999999885164465	0.673333333333333	0.949999999999998
0.5|1|0.9	0.208|0.417|0.375	2.00477353066744	961	100	48	426697142	913	0.0987166831194472	0.999999887508048	0.675675675675676	0.999999999999998
0.6|0.5|0.7	0.333|0.278|0.389	2.06707702528161	961	103	51	426697139	910	0.101678183613031	0.999999880477301	0.668831168831169	1.1
0.8|0.6|0.9	0.348|0.261|0.391	2.06957379331789	961	104	52	426697138	909	0.102665350444225	0.999999878133718	0.666666666666667	1.1
0.9|0.5|0.9	0.391|0.217|0.391	2.04873027551865	961	104	52	426697138	909	0.102665350444225	0.999999878133718	0.666666666666667	1.15
1|0.4|0.9	0.435|0.174|0.391	2.01730471098259	961	103	51	426697139	910	0.101678183613031	0.999999880477301	0.668831168831169	1.2
0.8|0.3|0.7	0.444|0.167|0.389	2.01308056447926	961	103	51	426697139	910	0.101678183613031	0.999999880477301	0.668831168831169	1.2
0|0.9|0.5	0.000|0.643|0.357	1.65151208208206	962	91	40	426697150	922	0.0898321816386969	0.999999906256706	0.694656488549618	0.849999999999998
0.3|0.7|0.6	0.187|0.437|0.375	1.97183006754538	962	98	47	426697143	915	0.0967423494570582	0.99999988985163	0.675862068965517	0.999999999999998
0.4|0.7|0.7	0.222|0.389|0.389	2.02955249697541	962	101	50	426697140	912	0.0997038499506417	0.999999882820883	0.66887417218543	0.999999999999998
0.3|0.5|0.5	0.231|0.385|0.385	2.0293495829216	962	101	50	426697140	912	0.0997038499506417	0.999999882820883	0.66887417218543	0.999999999999998
0.5|0.6|0.7	0.278|0.333|0.389	2.05451356772124	962	101	50	426697140	912	0.0997038499506417	0.999999882820883	0.66887417218543	1.05
0.4|0.4|0.5	0.308|0.308|0.385	2.05688552451931	962	100	49	426697141	913	0.0987166831194472	0.999999885164465	0.671140939597315	1.1
0.9|0.7|1	0.346|0.269|0.385	2.05008500357401	962	101	50	426697140	912	0.0997038499506417	0.999999882820883	0.66887417218543	1.15
0.7|0.4|0.7	0.389|0.222|0.389	2.0491489151959	962	103	52	426697138	910	0.101678183613031	0.999999878133718	0.664516129032258	1.15
0.9|0.4|0.8	0.429|0.190|0.381	2.0207817309894	962	101	50	426697140	912	0.0997038499506417	0.999999882820883	0.66887417218543	1.2
0.6|0.2|0.5	0.462|0.154|0.385	1.99279573229507	962	101	50	426697140	912	0.0997038499506417	0.999999882820883	0.66887417218543	1.25
1|0.3|0.8	0.476|0.143|0.381	1.98115593301856	962	101	50	426697140	912	0.0997038499506417	0.999999882820883	0.66887417218543	1.25
0.8|0.1|0.6	0.533|0.067|0.400	1.93433971474408	962	104	53	426697137	909	0.102665350444225	0.999999875790136	0.662420382165605	1.3
0.2|1|0.7	0.105|0.526|0.368	1.88162053216011	963	98	48	426697142	915	0.0967423494570582	0.999999887508048	0.671232876712329	0.899999999999998
0.1|0.4|0.3	0.125|0.500|0.375	1.917105101801	963	98	48	426697142	915	0.0967423494570582	0.999999887508048	0.671232876712329	0.949999999999998
0.6|0.8|0.9	0.261|0.348|0.391	2.04334418850378	963	100	50	426697140	913	0.0987166831194472	0.999999882820883	0.666666666666667	1.05
0.7|0.9|1	0.269|0.346|0.385	2.05086090197678	963	100	50	426697140	913	0.0987166831194472	0.999999882820883	0.666666666666667	1.05
0.7|0.6|0.8	0.333|0.286|0.381	2.05826083493346	963	101	51	426697139	912	0.0997038499506417	0.999999880477301	0.664473684210526	1.1
0.9|0.2|0.7	0.500|0.111|0.389	1.95216384331363	963	100	50	426697140	913	0.0987166831194472	0.999999882820883	0.666666666666667	1.3
0.7|0.1|0.5	0.538|0.077|0.385	1.92973991746329	963	101	51	426697139	912	0.0997038499506417	0.999999880477301	0.664473684210526	1.3
1|0.1|0.7	0.556|0.056|0.389	1.90795158566511	963	100	50	426697140	913	0.0987166831194472	0.999999882820883	0.666666666666667	1.35
0.8|0.5|0.8	0.381|0.238|0.381	2.04615232269286	964	101	52	426697138	912	0.0997038499506417	0.999999878133718	0.660130718954248	1.15
0.5|0.3|0.5	0.385|0.231|0.385	2.05103344005109	964	101	52	426697138	912	0.0997038499506417	0.999999878133718	0.660130718954248	1.15
0.3|0.9|0.7	0.158|0.474|0.368	1.92569872070582	965	95	47	426697143	918	0.0937808489634748	0.99999988985163	0.669014084507042	0.999999999999998
0.5|0.8|0.8	0.238|0.381|0.381	2.02596690693293	965	97	49	426697141	916	0.0957551826258638	0.999999885164465	0.664383561643836	1.05
0.2|0.3|0.3	0.250|0.375|0.375	2.0248570079078	965	97	49	426697141	916	0.0957551826258638	0.999999885164465	0.664383561643836	1.05
0.7|1|1	0.259|0.370|0.370	2.02179776262657	965	97	49	426697141	916	0.0957551826258638	0.999999885164465	0.664383561643836	1.05
0.6|0.7|0.8	0.286|0.333|0.381	2.0381947750355	965	97	49	426697141	916	0.0957551826258638	0.999999885164465	0.664383561643836	1.1
0.7|0.8|0.9	0.292|0.333|0.375	2.04582368752145	965	97	49	426697141	916	0.0957551826258638	0.999999885164465	0.664383561643836	1.1
0.5|0.5|0.6	0.312|0.312|0.375	2.05494783992556	965	97	49	426697141	916	0.0957551826258638	0.999999885164465	0.664383561643836	1.1
1|0.5|0.9	0.417|0.208|0.375	2.02758367064687	965	98	50	426697140	915	0.0967423494570582	0.999999882820883	0.662162162162162	1.2
0.9|0.1|0.6	0.562|0.062|0.375	1.90075093273937	965	97	49	426697141	916	0.0957551826258638	0.999999885164465	0.664383561643836	1.35
0.2|0.9|0.6	0.118|0.529|0.353	1.8417360048301	966	85	38	426697152	928	0.0839091806515301	0.999999910943871	0.691056910569106	0.999999999999998
0.2|0.5|0.4	0.182|0.455|0.364	1.94504013209709	966	94	47	426697143	919	0.0927936821322804	0.99999988985163	0.666666666666667	0.999999999999998
0.4|0.8|0.7	0.211|0.421|0.368	1.97457301670635	966	94	47	426697143	919	0.0927936821322804	0.99999988985163	0.666666666666667	1.05
0.8|0|0.5	0.615|0.000|0.385	1.85382947487708	966	98	51	426697139	915	0.0967423494570582	0.999999880477301	0.657718120805369	1.4
0|0.2|0.1	0.000|0.667|0.333	1.55116148816606	967	81	35	426697155	932	0.0799605133267522	0.999999917974618	0.698275862068966	0.899999999999998
0.1|0.9|0.5	0.067|0.600|0.333	1.66292819052935	967	79	33	426697157	934	0.0779861796643633	0.999999922661783	0.705357142857143	1.05
0.1|0.7|0.4	0.083|0.583|0.333	1.6975314658375	967	79	33	426697157	934	0.0779861796643633	0.999999922661783	0.705357142857143	1.05
0.1|0.5|0.3	0.111|0.556|0.333	1.7403375281236	967	81	35	426697155	932	0.0799605133267522	0.999999917974618	0.698275862068966	0.999999999999998
0.2|0.8|0.5	0.133|0.533|0.333	1.77742883377507	967	77	31	426697159	936	0.0760118460019743	0.999999927348947	0.712962962962963	1.15
0.2|0.7|0.5	0.143|0.500|0.357	1.8898261453875	967	77	31	426697159	936	0.0760118460019743	0.999999927348947	0.712962962962963	1.2
0.3|1|0.7	0.150|0.500|0.350	1.86982654400901	967	77	31	426697159	936	0.0760118460019743	0.999999927348947	0.712962962962963	1.2
0.3|1|0.6	0.158|0.526|0.316	1.74739288346771	967	77	31	426697159	936	0.0760118460019743	0.999999927348947	0.712962962962963	1.1
0.3|0.8|0.6	0.176|0.471|0.353	1.92044430378032	967	77	31	426697159	936	0.0760118460019743	0.999999927348947	0.712962962962963	1.25
0.4|1|0.7	0.190|0.476|0.333	1.86886065209689	967	77	31	426697159	936	0.0760118460019743	0.999999927348947	0.712962962962963	1.2
0.4|0.9|0.6	0.211|0.474|0.316	1.82390244264977	967	77	31	426697159	936	0.0760118460019743	0.999999927348947	0.712962962962963	1.15
0.8|0.9|1	0.296|0.333|0.370	2.0431052641977	967	95	49	426697141	918	0.0937808489634748	0.999999885164465	0.659722222222222	1.1
0.8|0.7|0.9	0.333|0.292|0.375	2.04459217105019	967	95	49	426697141	918	0.0937808489634748	0.999999885164465	0.659722222222222	1.15
0.4|0.1|0.3	0.500|0.125|0.375	1.95153963899467	967	96	50	426697140	917	0.0947680157946693	0.999999882820883	0.657534246575342	1.3
0|0.9|0.4	0.000|0.692|0.308	1.44812792491856	968	77	32	426697158	936	0.0760118460019743	0.999999925005365	0.706422018348624	0.949999999999998
0.1|1|0.5	0.062|0.625|0.312	1.584797076334	968	78	33	426697157	935	0.0769990128331688	0.999999922661783	0.702702702702703	0.999999999999998
0.2|0.7|0.4	0.154|0.538|0.308	1.69607497071387	968	76	31	426697159	937	0.0750246791707799	0.999999927348947	0.710280373831776	1.1
0.1|0.3|0.2	0.167|0.500|0.333	1.82408677799263	968	80	35	426697155	933	0.0789733464955577	0.999999917974618	0.695652173913043	1.05
0.5|0.9|0.8	0.227|0.409|0.364	1.98707615908097	968	93	48	426697142	920	0.0918065153010859	0.999999887508048	0.659574468085106	1.05
0.9|0.8|1	0.333|0.296|0.370	2.04109899177163	968	94	49	426697141	919	0.0927936821322804	0.999999885164465	0.657342657342657	1.15
0.3|0.2|0.3	0.375|0.250|0.375	2.03906334117806	968	95	50	426697140	918	0.0937808489634748	0.999999882820883	0.655172413793103	1.2
0.8|0.4|0.7	0.421|0.211|0.368	2.01217946591099	968	94	49	426697141	919	0.0927936821322804	0.999999885164465	0.657342657342657	1.25
0.7|0.3|0.6	0.437|0.187|0.375	2.00375952159306	968	95	50	426697140	918	0.0937808489634748	0.999999882820883	0.655172413793103	1.25
1|0.2|0.7	0.526|0.105|0.368	1.92159311699149	968	94	49	426697141	919	0.0927936821322804	0.999999885164465	0.657342657342657	1.35
0|0.7|0.3	0.000|0.700|0.300	1.44078951587781	969	76	32	426697158	937	0.0750246791707799	0.999999925005365	0.703703703703704	0.949999999999998
0.1|0.6|0.3	0.100|0.600|0.300	1.60500850470908	969	75	31	426697159	938	0.0740375123395854	0.999999927348947	0.707547169811321	1.05
0.2|0.9|0.5	0.125|0.562|0.312	1.68458651313712	969	77	33	426697157	936	0.0760118460019743	0.999999922661783	0.7	1.05
0.3|0.8|0.5	0.187|0.500|0.312	1.75607536995946	969	75	31	426697159	938	0.0740375123395854	0.999999927348947	0.707547169811321	1.15
0.3|0.6|0.5	0.214|0.429|0.357	1.96507663440147	969	91	47	426697143	922	0.0898321816386969	0.99999988985163	0.659420289855073	1.05
0.5|0.7|0.7	0.263|0.368|0.368	2.02104397905031	969	93	49	426697141	920	0.0918065153010859	0.999999885164465	0.654929577464789	1.1
0.3|0.4|0.4	0.273|0.364|0.364	2.01670959039462	969	93	49	426697141	920	0.0918065153010859	0.999999885164465	0.654929577464789	1.1
0.7|0.9|0.9	0.280|0.360|0.360	2.01524927406171	969	93	49	426697141	920	0.0918065153010859	0.999999885164465	0.654929577464789	1.1
0.6|0.6|0.7	0.316|0.316|0.368	2.03803554388741	969	93	49	426697141	920	0.0918065153010859	0.999999885164465	0.654929577464789	1.15
0.7|0.5|0.7	0.368|0.263|0.368	2.03352899116187	969	93	49	426697141	920	0.0918065153010859	0.999999885164465	0.654929577464789	1.2
1|0.7|1	0.370|0.259|0.370	2.03467693073562	969	94	50	426697140	919	0.0927936821322804	0.999999882820883	0.652777777777778	1.2
0.9|0.3|0.7	0.474|0.158|0.368	1.97540697115432	969	94	50	426697140	919	0.0927936821322804	0.999999882820883	0.652777777777778	1.3
0.1|0.8|0.4	0.077|0.615|0.308	1.58628066034349	970	74	31	426697159	939	0.0730503455083909	0.999999927348947	0.704761904761905	1.05
0.3|0.7|0.5	0.200|0.467|0.333	1.87026550014958	970	74	31	426697159	939	0.0730503455083909	0.999999927348947	0.704761904761905	1.25
0.2|0.5|0.3	0.200|0.500|0.300	1.75979866485153	970	74	31	426697159	939	0.0730503455083909	0.999999927348947	0.704761904761905	1.15
0.5|1|0.7	0.227|0.455|0.318	1.86530732748174	970	74	31	426697159	939	0.0730503455083909	0.999999927348947	0.704761904761905	1.25
0.3|0.6|0.4	0.231|0.462|0.308	1.8216567832076	970	74	31	426697159	939	0.0730503455083909	0.999999927348947	0.704761904761905	1.2
0.7|0.7|0.8	0.318|0.318|0.364	2.0358802469419	970	92	49	426697141	921	0.0908193484698914	0.999999885164465	0.652482269503546	1.15
0.8|0.8|0.9	0.320|0.320|0.360	2.03283655631835	970	92	49	426697141	921	0.0908193484698914	0.999999885164465	0.652482269503546	1.15
0.9|0.5|0.8	0.409|0.227|0.364	2.01397639709725	970	92	49	426697141	921	0.0908193484698914	0.999999885164465	0.652482269503546	1.25
0.5|0|0.3	0.625|0.000|0.375	1.8346186540001	970	94	51	426697139	919	0.0927936821322804	0.999999880477301	0.648275862068965	1.45
0.6|1|0.9	0.240|0.400|0.360	1.98813083439719	971	90	48	426697142	923	0.0888450148075025	0.999999887508048	0.652173913043478	1.1
0.9|0.9|1	0.321|0.321|0.357	2.03190774354685	971	91	49	426697141	922	0.0898321816386969	0.999999885164465	0.65	1.15
0.9|0.7|0.9	0.360|0.280|0.360	2.02830083197998	971	91	49	426697141	922	0.0898321816386969	0.999999885164465	0.65	1.2
0.4|0.3|0.4	0.364|0.273|0.364	2.02627938973855	971	91	49	426697141	922	0.0898321816386969	0.999999885164465	0.65	1.2
0.5|0.2|0.4	0.455|0.182|0.364	1.98944716118874	971	92	50	426697140	921	0.0908193484698914	0.999999882820883	0.647887323943662	1.3
0.5|0.4|0.5	0.357|0.286|0.357	2.02877098140379	972	90	49	426697141	923	0.0888450148075025	0.999999885164465	0.647482014388489	1.2
0.7|0|0.4	0.636|0.000|0.364	1.82505880134456	972	92	51	426697139	921	0.0908193484698914	0.999999880477301	0.643356643356643	1.45
0.2|1|0.5	0.118|0.588|0.294	1.59230678775686	973	71	31	426697159	942	0.0700888450148075	0.999999927348947	0.696078431372549	1.1
0.3|0.9|0.5	0.176|0.529|0.294	1.68861690208481	973	71	31	426697159	942	0.0700888450148075	0.999999927348947	0.696078431372549	1.15
0.4|0.9|0.7	0.200|0.450|0.350	1.93726647622843	973	87	47	426697143	926	0.0858835143139191	0.99999988985163	0.649253731343284	1.05
0.4|0.8|0.5	0.235|0.471|0.294	1.77960238853236	973	71	31	426697159	942	0.0700888450148075	0.999999927348947	0.696078431372549	1.2
0.5|0.9|0.6	0.250|0.450|0.300	1.82902040443045	973	71	31	426697159	942	0.0700888450148075	0.999999927348947	0.696078431372549	1.25
0.8|0.1|0.5	0.571|0.071|0.357	1.88193468881806	973	89	49	426697141	924	0.087857847976308	0.999999885164465	0.644927536231884	1.4
0|0.5|0.2	0.000|0.714|0.286	1.37381284768602	974	70	31	426697159	943	0.069101678183613	0.999999927348947	0.693069306930693	0.999999999999998
0.4|0.7|0.6	0.235|0.412|0.353	1.96545441325726	974	86	47	426697143	927	0.0848963474827246	0.99999988985163	0.646616541353383	1.1
0.5|0.8|0.7	0.250|0.400|0.350	1.97802561958516	974	86	47	426697143	927	0.0848963474827246	0.99999988985163	0.646616541353383	1.1
0.6|1|0.7	0.261|0.435|0.304	1.85267998274941	974	69	30	426697160	944	0.0681145113524186	0.99999992969253	0.696969696969697	1.3
0.5|0.6|0.6	0.294|0.353|0.353	2.01176378328064	974	79	40	426697150	934	0.0779861796643633	0.999999906256706	0.663865546218487	1.35
0.6|0.7|0.7	0.300|0.350|0.350	2.00635076381779	974	79	40	426697150	934	0.0779861796643633	0.999999906256706	0.663865546218487	1.35
0.7|0.8|0.8	0.304|0.348|0.348	2.00539477442754	974	79	40	426697150	934	0.0779861796643633	0.999999906256706	0.663865546218487	1.35
0.8|0.9|0.9	0.308|0.346|0.346	1.99293897841455	974	79	40	426697150	934	0.0779861796643633	0.999999906256706	0.663865546218487	1.35
0.9|1|1	0.310|0.345|0.345	1.99167310057242	974	79	40	426697150	934	0.0779861796643633	0.999999906256706	0.663865546218487	1.35
1|0.6|0.9	0.400|0.240|0.360	2.01140563842468	974	88	49	426697141	925	0.0868706811451135	0.999999885164465	0.642335766423358	1.25
0.6|0.1|0.4	0.545|0.091|0.364	1.8977924301413	974	88	49	426697141	925	0.0868706811451135	0.999999885164465	0.642335766423358	1.4
0.1|0.9|0.4	0.071|0.643|0.286	1.48230165246914	975	69	31	426697159	944	0.0681145113524186	0.999999927348947	0.69	1.05
0.1|0.4|0.2	0.143|0.571|0.286	1.61128286182662	975	69	31	426697159	944	0.0681145113524186	0.999999927348947	0.69	1.15
0.3|0.7|0.4	0.214|0.500|0.286	1.70933377870388	975	69	31	426697159	944	0.0681145113524186	0.999999927348947	0.69	1.2
0.5|1|0.8	0.217|0.435|0.348	1.94089045811785	975	85	47	426697143	928	0.0839091806515301	0.99999988985163	0.643939393939394	1.1
0.2|0.4|0.3	0.222|0.444|0.333	1.92558212287667	975	69	31	426697159	944	0.0681145113524186	0.999999927348947	0.69	1.35
0.3|0.5|0.4	0.250|0.417|0.333	1.93561991483321	975	79	41	426697149	934	0.0779861796643633	0.999999903913124	0.658333333333333	1.25
0.4|0.7|0.5	0.250|0.437|0.312	1.86671093783569	975	69	31	426697159	944	0.0681145113524186	0.999999927348947	0.69	1.3
0.6|0.9|0.8	0.261|0.391|0.348	1.96425992809197	975	79	41	426697149	934	0.0779861796643633	0.999999903913124	0.658333333333333	1.3
0.4|0.6|0.5	0.267|0.400|0.333	1.94978363885996	975	82	44	426697146	931	0.0809476801579467	0.999999896882377	0.650793650793651	1.15
0.7|1|0.9	0.269|0.385|0.346	1.97836762033518	975	79	41	426697149	934	0.0779861796643633	0.999999903913124	0.658333333333333	1.3
0.4|0.5|0.5	0.286|0.357|0.357	2.00032978625098	975	79	41	426697149	934	0.0779861796643633	0.999999903913124	0.658333333333333	1.35
0.7|0.9|0.8	0.292|0.375|0.333	1.96837264607675	975	78	40	426697150	935	0.0769990128331688	0.999999906256706	0.661016949152542	1.3
0.8|1|0.9	0.296|0.370|0.333	1.96705821337242	975	78	40	426697150	935	0.0769990128331688	0.999999906256706	0.661016949152542	1.3
0.5|0.6|0.5	0.312|0.375|0.312	1.93652529338293	975	78	40	426697150	935	0.0769990128331688	0.999999906256706	0.661016949152542	1.25
0.6|0.7|0.6	0.316|0.368|0.316	1.94057513330048	975	78	40	426697150	935	0.0769990128331688	0.999999906256706	0.661016949152542	1.25
0.9|1|0.9	0.321|0.357|0.321	1.95742903017998	975	80	42	426697148	933	0.0789733464955577	0.999999901569542	0.655737704918033	1.25
1|0.9|1	0.345|0.310|0.345	2.00872797732028	975	79	41	426697149	934	0.0779861796643633	0.999999903913124	0.658333333333333	1.35
0.7|0.6|0.7	0.350|0.300|0.350	2.02115141251555	975	79	41	426697149	934	0.0779861796643633	0.999999903913124	0.658333333333333	1.4
0.6|0.5|0.6	0.353|0.294|0.353	2.01954883539382	975	79	41	426697149	934	0.0779861796643633	0.999999903913124	0.658333333333333	1.4
1|0.9|0.9	0.357|0.321|0.321	1.96242042943538	975	79	41	426697149	934	0.0779861796643633	0.999999903913124	0.658333333333333	1.3
0.9|0.8|0.8	0.360|0.320|0.320	1.96111767943582	975	79	41	426697149	934	0.0779861796643633	0.999999903913124	0.658333333333333	1.3
1|0.8|0.9	0.370|0.296|0.333	1.99269098385468	975	79	41	426697149	934	0.0779861796643633	0.999999903913124	0.658333333333333	1.35
0.8|0.5|0.7	0.400|0.250|0.350	2.01173896059825	975	86	48	426697142	927	0.0848963474827246	0.999999887508048	0.641791044776119	1.25
0.7|0.4|0.6	0.412|0.235|0.353	2.01128935156747	975	87	49	426697141	926	0.0858835143139191	0.999999885164465	0.639705882352941	1.25
0.6|0.3|0.5	0.429|0.214|0.357	1.99745208690132	975	87	49	426697141	926	0.0858835143139191	0.999999885164465	0.639705882352941	1.3
0.9|0.4|0.7	0.450|0.200|0.350	1.98815491680418	975	87	49	426697141	926	0.0858835143139191	0.999999885164465	0.639705882352941	1.3
0.7|0.3|0.5	0.467|0.200|0.333	1.96378580939528	975	79	41	426697149	934	0.0779861796643633	0.999999903913124	0.658333333333333	1.45
1|0.4|0.7	0.476|0.190|0.333	1.95123511327509	975	79	41	426697149	934	0.0779861796643633	0.999999903913124	0.658333333333333	1.45
0.7|0.2|0.5	0.500|0.143|0.357	1.94740032843289	975	87	49	426697141	926	0.0858835143139191	0.999999885164465	0.639705882352941	1.35
0.9|0.2|0.6	0.529|0.118|0.353	1.9133291837702	975	80	42	426697148	933	0.0789733464955577	0.999999901569542	0.655737704918033	1.55
0.8|0.2|0.5	0.533|0.133|0.333	1.89914633075981	975	80	42	426697148	933	0.0789733464955577	0.999999901569542	0.655737704918033	1.5
0.5|0.9|0.7	0.238|0.429|0.333	1.92021508006018	976	81	44	426697146	932	0.0799605133267522	0.999999896882377	0.648	1.15
0.5|1|0.6	0.238|0.476|0.286	1.7449198608727	976	68	31	426697159	945	0.0671273445212241	0.999999927348947	0.686868686868687	1.25
0.5|0.8|0.6	0.263|0.421|0.316	1.88598241351518	976	78	41	426697149	935	0.0769990128331688	0.999999903913124	0.65546218487395	1.2
0.6|0.9|0.7	0.273|0.409|0.318	1.90324472769995	976	80	43	426697147	933	0.0789733464955577	0.999999899225959	0.650406504065041	1.2
0.7|1|0.8	0.280|0.400|0.320	1.92929076412125	976	80	43	426697147	933	0.0789733464955577	0.999999899225959	0.650406504065041	1.2
0.6|0.8|0.7	0.286|0.381|0.333	1.95665512282425	976	80	43	426697147	933	0.0789733464955577	0.999999899225959	0.650406504065041	1.25
0.7|0.9|0.7	0.304|0.391|0.304	1.89288317160751	976	77	40	426697150	936	0.0760118460019743	0.999999906256706	0.658119658119658	1.25
0.4|0.5|0.4	0.308|0.385|0.308	1.90885891461003	976	77	40	426697150	936	0.0760118460019743	0.999999906256706	0.658119658119658	1.25
0.7|0.8|0.7	0.318|0.364|0.318	1.95214064375832	976	79	42	426697148	934	0.0779861796643633	0.999999901569542	0.652892561983471	1.25
0.8|0.9|0.8	0.320|0.360|0.320	1.95725342372288	976	79	42	426697148	934	0.0779861796643633	0.999999901569542	0.652892561983471	1.25
0.1|0.1|0.1	0.333|0.333|0.333	1.98376158476824	976	77	40	426697150	936	0.0760118460019743	0.999999906256706	0.658119658119658	1.35
1|1|0.9	0.345|0.345|0.310	1.94514828380663	976	77	40	426697150	936	0.0760118460019743	0.999999906256706	0.658119658119658	1.3
0.8|0.7|0.8	0.348|0.304|0.348	2.01684905922715	976	86	49	426697141	927	0.0848963474827246	0.999999885164465	0.637037037037037	1.2
0.8|0.7|0.7	0.364|0.318|0.318	1.95936458505798	976	78	41	426697149	935	0.0769990128331688	0.999999903913124	0.65546218487395	1.3
0.7|0.6|0.6	0.368|0.316|0.316	1.96768598383732	976	78	41	426697149	935	0.0769990128331688	0.999999903913124	0.65546218487395	1.3
0.9|0.7|0.8	0.375|0.292|0.333	2.00177341428008	976	82	45	426697145	931	0.0809476801579467	0.999999894538795	0.645669291338583	1.25
0.6|0.5|0.5	0.375|0.312|0.312	1.96450847665681	976	78	41	426697149	935	0.0769990128331688	0.999999903913124	0.65546218487395	1.3
1|0.7|0.9	0.385|0.269|0.346	2.01132656160569	976	85	48	426697142	928	0.0839091806515301	0.999999887508048	0.639097744360902	1.25
0.9|0.6|0.8	0.391|0.261|0.348	2.00919483968594	976	85	48	426697142	928	0.0839091806515301	0.999999887508048	0.639097744360902	1.25
0.5|0.3|0.4	0.417|0.250|0.333	1.98843855891445	976	79	42	426697148	934	0.0779861796643633	0.999999901569542	0.652892561983471	1.4
0.9|0.5|0.7	0.429|0.238|0.333	1.97701100886003	976	79	42	426697148	934	0.0779861796643633	0.999999901569542	0.652892561983471	1.4
1|0.5|0.8	0.435|0.217|0.348	1.99240570320992	976	82	45	426697145	931	0.0809476801579467	0.999999894538795	0.645669291338583	1.35
1|0.5|0.7	0.455|0.227|0.318	1.95022484943994	976	78	41	426697149	935	0.0769990128331688	0.999999903913124	0.65546218487395	1.4
0.8|0.3|0.6	0.471|0.176|0.353	1.96780156825346	976	79	42	426697148	934	0.0779861796643633	0.999999901569542	0.652892561983471	1.5
0.9|0.4|0.6	0.474|0.211|0.316	1.94677154742789	976	78	41	426697149	935	0.0769990128331688	0.999999903913124	0.65546218487395	1.4
1|0.3|0.7	0.500|0.150|0.350	1.94828918132004	976	86	49	426697141	927	0.0848963474827246	0.999999885164465	0.637037037037037	1.35
0.7|0.1|0.4	0.583|0.083|0.333	1.8471554309626	976	80	43	426697147	933	0.0789733464955577	0.999999899225959	0.650406504065041	1.55
1|0.1|0.6	0.588|0.059|0.353	1.85909162379878	976	86	49	426697141	927	0.0848963474827246	0.999999885164465	0.637037037037037	1.45
0.5|0.7|0.6	0.278|0.389|0.333	1.95608942346373	977	80	44	426697146	933	0.0789733464955577	0.999999896882377	0.645161290322581	1.2
0.2|0.3|0.2	0.286|0.429|0.286	1.8097508206655	977	66	30	426697160	947	0.0651530108588351	0.99999992969253	0.6875	1.3
0.3|0.4|0.3	0.300|0.400|0.300	1.88653324712234	977	76	40	426697150	937	0.0750246791707799	0.999999906256706	0.655172413793103	1.25
0.9|0.8|0.9	0.346|0.308|0.346	2.01321277631898	977	85	49	426697141	928	0.0839091806515301	0.999999885164465	0.634328358208955	1.2
0.9|0.9|0.8	0.346|0.346|0.308	1.94096390871134	977	76	40	426697150	937	0.0750246791707799	0.999999906256706	0.655172413793103	1.3
0.8|0.8|0.7	0.348|0.348|0.304	1.93632847749833	977	76	40	426697150	937	0.0750246791707799	0.999999906256706	0.655172413793103	1.3
0.7|0.7|0.6	0.350|0.350|0.300	1.93105562909538	977	76	40	426697150	937	0.0750246791707799	0.999999906256706	0.655172413793103	1.3
0.7|0.5|0.6	0.389|0.278|0.333	1.99200134017848	977	80	44	426697146	933	0.0789733464955577	0.999999896882377	0.645161290322581	1.35
0.6|0.4|0.5	0.400|0.267|0.333	1.98461753260851	977	81	45	426697145	932	0.0799605133267522	0.999999894538795	0.642857142857143	1.3
1|0.7|0.8	0.400|0.280|0.320	1.96627968591702	977	78	42	426697148	935	0.0769990128331688	0.999999901569542	0.65	1.35
0.9|0.6|0.7	0.409|0.273|0.318	1.96117728063129	977	78	42	426697148	935	0.0769990128331688	0.999999901569542	0.65	1.35
0.8|0.5|0.6	0.421|0.263|0.316	1.96583917113008	977	78	42	426697148	935	0.0769990128331688	0.999999901569542	0.65	1.35
0.4|0.2|0.3	0.444|0.222|0.333	1.9752765506	977	80	44	426697146	933	0.0789733464955577	0.999999896882377	0.645161290322581	1.4
0.6|0.3|0.4	0.462|0.231|0.308	1.94281860866232	977	77	41	426697149	936	0.0760118460019743	0.999999903913124	0.652542372881356	1.4
0.3|0.1|0.2	0.500|0.167|0.333	1.93935002959434	977	81	45	426697145	932	0.0799605133267522	0.999999894538795	0.642857142857143	1.4
0.8|0.3|0.5	0.500|0.187|0.312	1.91876330844863	977	77	41	426697149	936	0.0760118460019743	0.999999903913124	0.652542372881356	1.45
1|0.3|0.6	0.526|0.158|0.316	1.90925772586172	977	78	42	426697148	935	0.0769990128331688	0.999999901569542	0.65	1.45
0.5|0.1|0.3	0.556|0.111|0.333	1.88076317574649	977	81	45	426697145	932	0.0799605133267522	0.999999894538795	0.642857142857143	1.5
0.9|0.2|0.5	0.562|0.125|0.312	1.86704320611677	977	78	42	426697148	935	0.0769990128331688	0.999999901569542	0.65	1.5
0.9|0|0.5	0.643|0.000|0.357	1.80921066409903	977	83	47	426697143	930	0.0819348469891412	0.99999988985163	0.638461538461538	1.55
0.2|0|0.1	0.667|0.000|0.333	1.77627110526382	977	81	45	426697145	932	0.0799605133267522	0.999999894538795	0.642857142857143	1.6
0.8|0.6|0.7	0.381|0.286|0.333	1.9858564897576	978	80	45	426697145	933	0.0789733464955577	0.999999894538795	0.64	1.3
0.5|0.4|0.4	0.385|0.308|0.308	1.9399142194208	978	76	41	426697149	937	0.0750246791707799	0.999999903913124	0.64957264957265	1.35
0.9|0.7|0.7	0.391|0.304|0.304	1.93654720851647	978	76	41	426697149	937	0.0750246791707799	0.999999903913124	0.64957264957265	1.35
1|0.6|0.7	0.435|0.261|0.304	1.93828940757479	978	76	41	426697149	937	0.0750246791707799	0.999999903913124	0.64957264957265	1.4
0.7|0.4|0.5	0.437|0.250|0.312	1.94926459989252	978	76	41	426697149	937	0.0750246791707799	0.999999903913124	0.64957264957265	1.4
0.9|0.1|0.5	0.600|0.067|0.333	1.83565601891957	978	81	46	426697144	932	0.0799605133267522	0.999999892195212	0.637795275590551	1.5
0.7|1|0.7	0.292|0.417|0.292	1.82956732622365	979	63	29	426697161	950	0.0621915103652517	0.999999932036112	0.684782608695652	1.35
0.7|0.2|0.4	0.538|0.154|0.308	1.88549367479087	979	76	42	426697148	937	0.0750246791707799	0.999999901569542	0.644067796610169	1.5
1|0.1|0.5	0.625|0.062|0.312	1.78874310326024	979	77	43	426697147	936	0.0760118460019743	0.999999899225959	0.641666666666667	1.6
0.9|0|0.4	0.692|0.000|0.308	1.72925596937082	979	77	43	426697147	936	0.0760118460019743	0.999999899225959	0.641666666666667	1.65
0.1|0.7|0.3	0.091|0.636|0.273	1.47696109270673	980	64	31	426697159	949	0.0631786771964462	0.999999927348947	0.673684210526316	1.1
0.5|0.8|0.5	0.278|0.444|0.278	1.7637558249573	980	62	29	426697161	951	0.0612043435340573	0.999999932036112	0.681318681318681	1.3
0.9|1|0.8	0.333|0.370|0.296	1.89584232020343	980	73	40	426697150	940	0.0720631786771964	0.999999906256706	0.646017699115044	1.3
1|0.9|0.8	0.370|0.333|0.296	1.92233871530043	980	73	40	426697150	940	0.0720631786771964	0.999999906256706	0.646017699115044	1.35
0.4|0.9|0.5	0.222|0.500|0.278	1.6900368783436	981	62	30	426697160	951	0.0612043435340573	0.99999992969253	0.673913043478261	1.25
0.8|0.1|0.4	0.615|0.077|0.308	1.79338796075659	981	74	42	426697148	939	0.0730503455083909	0.999999901569542	0.637931034482759	1.6
0.3|1|0.5	0.167|0.556|0.278	1.61284446019603	982	61	30	426697160	952	0.0602171767028628	0.99999992969253	0.67032967032967	1.2
0.2|0.6|0.3	0.182|0.545|0.273	1.59245580241474	982	61	30	426697160	952	0.0602171767028628	0.99999992969253	0.67032967032967	1.2
0.4|0.7|0.4	0.267|0.467|0.267	1.70671182139575	982	60	29	426697161	953	0.0592300098716683	0.999999932036112	0.674157303370786	1.3
0.3|0.5|0.3	0.273|0.455|0.273	1.72779341166133	982	60	29	426697161	953	0.0592300098716683	0.999999932036112	0.674157303370786	1.3
0.5|0.7|0.5	0.294|0.412|0.294	1.83132573803674	982	71	40	426697150	942	0.0700888450148075	0.999999906256706	0.63963963963964	1.3
0.7|0.9|0.6	0.318|0.409|0.273	1.78859477361092	982	60	29	426697161	953	0.0592300098716683	0.999999932036112	0.674157303370786	1.35
0.8|0.9|0.7	0.333|0.375|0.292	1.87190710515868	982	71	40	426697150	942	0.0700888450148075	0.999999906256706	0.63963963963964	1.35
0.6|0.6|0.5	0.353|0.353|0.294	1.89059425354915	982	71	40	426697150	942	0.0700888450148075	0.999999906256706	0.63963963963964	1.35
0.5|0.5|0.4	0.357|0.357|0.286	1.87612608372799	982	71	40	426697150	942	0.0700888450148075	0.999999906256706	0.63963963963964	1.35
0.9|0.8|0.7	0.375|0.333|0.292	1.91992789577176	982	71	40	426697150	942	0.0700888450148075	0.999999906256706	0.63963963963964	1.35
0.7|0.5|0.5	0.412|0.294|0.294	1.92251754134945	982	71	40	426697150	942	0.0700888450148075	0.999999906256706	0.63963963963964	1.4
1|0.7|0.7	0.417|0.292|0.292	1.91958459843408	982	71	40	426697150	942	0.0700888450148075	0.999999906256706	0.63963963963964	1.4
0.9|0.5|0.6	0.450|0.250|0.300	1.92296554438684	982	71	40	426697150	942	0.0700888450148075	0.999999906256706	0.63963963963964	1.45
0|0.8|0.3	0.000|0.727|0.273	1.30919154080257	983	60	30	426697160	953	0.0592300098716683	0.99999992969253	0.666666666666667	1.05
0.1|1|0.4	0.067|0.667|0.267	1.40515003669043	983	60	30	426697160	953	0.0592300098716683	0.99999992969253	0.666666666666667	1.1
0.5|0.9|0.5	0.263|0.474|0.263	1.68021219318693	983	59	29	426697161	954	0.0582428430404738	0.999999932036112	0.670454545454545	1.3
0.7|1|0.6	0.304|0.435|0.261	1.72174967700536	983	59	29	426697161	954	0.0582428430404738	0.999999932036112	0.670454545454545	1.35
0.6|0.8|0.5	0.316|0.421|0.263	1.76618350765354	983	59	29	426697161	954	0.0582428430404738	0.999999932036112	0.670454545454545	1.35
0.8|1|0.7	0.320|0.400|0.280	1.82193598488107	983	59	29	426697161	954	0.0582428430404738	0.999999932036112	0.670454545454545	1.4
0.6|0.7|0.5	0.333|0.389|0.278	1.83389330458171	983	59	29	426697161	954	0.0582428430404738	0.999999932036112	0.670454545454545	1.45
0.5|0.6|0.4	0.333|0.400|0.267	1.77050766150406	983	59	29	426697161	954	0.0582428430404738	0.999999932036112	0.670454545454545	1.4
0.4|0.5|0.3	0.333|0.417|0.250	1.71447545700346	983	54	24	426697166	959	0.0533070088845015	0.999999943754024	0.692307692307692	1.5
0.7|0.9|0.5	0.333|0.429|0.238	1.65825697105485	983	55	25	426697165	958	0.054294175715696	0.999999941410441	0.6875	1.45
0.9|1|0.7	0.346|0.385|0.269	1.81202192485058	983	55	25	426697165	958	0.054294175715696	0.999999941410441	0.6875	1.55
0.8|0.9|0.6	0.348|0.391|0.261	1.7806358673373	983	59	29	426697161	954	0.0582428430404738	0.999999932036112	0.670454545454545	1.4
0.7|0.8|0.5	0.350|0.400|0.250	1.71741209019866	983	55	25	426697165	958	0.054294175715696	0.999999941410441	0.6875	1.5
0.6|0.7|0.4	0.353|0.412|0.235	1.6717016040623	983	55	25	426697165	958	0.054294175715696	0.999999941410441	0.6875	1.45
0.9|0.9|0.7	0.360|0.360|0.280	1.85767735109775	983	55	25	426697165	958	0.054294175715696	0.999999941410441	0.6875	1.6
0.4|0.4|0.3	0.364|0.364|0.273	1.82339284589053	983	54	24	426697166	959	0.0533070088845015	0.999999943754024	0.692307692307692	1.6
0.7|0.7|0.5	0.368|0.368|0.263	1.80240808951153	983	55	25	426697165	958	0.054294175715696	0.999999941410441	0.6875	1.55
1|1|0.7	0.370|0.370|0.259	1.77734638173203	983	55	25	426697165	958	0.054294175715696	0.999999941410441	0.6875	1.55
0.3|0.3|0.2	0.375|0.375|0.250	1.7664062396149	983	55	25	426697165	958	0.054294175715696	0.999999941410441	0.6875	1.5
0.8|0.8|0.5	0.381|0.381|0.238	1.71077293014788	983	54	24	426697166	959	0.0533070088845015	0.999999943754024	0.692307692307692	1.5
0.4|0.3|0.3	0.400|0.300|0.300	1.92806583435629	983	71	41	426697149	942	0.0700888450148075	0.999999903913124	0.633928571428571	1.4
1|0.9|0.6	0.400|0.360|0.240	1.75380766136316	983	55	25	426697165	958	0.054294175715696	0.999999941410441	0.6875	1.5
0.8|0.4|0.5	0.471|0.235|0.294	1.91726708402886	983	71	41	426697149	942	0.0700888450148075	0.999999903913124	0.633928571428571	1.45
0.5|0.2|0.3	0.500|0.200|0.300	1.90167504235988	983	71	41	426697149	942	0.0700888450148075	0.999999903913124	0.633928571428571	1.5
0.9|0.3|0.5	0.529|0.176|0.294	1.8837629915488	983	71	41	426697149	942	0.0700888450148075	0.999999903913124	0.633928571428571	1.5
0.2|0.9|0.4	0.133|0.600|0.267	1.48891018528293	984	59	30	426697160	954	0.0582428430404738	0.99999992969253	0.662921348314607	1.2
0.3|1|0.4	0.176|0.588|0.235	1.43267309733625	984	54	25	426697165	959	0.0533070088845015	0.999999941410441	0.683544303797468	1.3
0.3|0.9|0.4	0.187|0.562|0.250	1.52402163962375	984	55	26	426697164	958	0.054294175715696	0.999999939066859	0.679012345679012	1.35
0.3|0.8|0.4	0.200|0.533|0.267	1.58990173776756	984	59	30	426697160	954	0.0582428430404738	0.99999992969253	0.662921348314607	1.25
0.4|1|0.5	0.211|0.526|0.263	1.60653003803477	984	59	30	426697160	954	0.0582428430404738	0.99999992969253	0.662921348314607	1.25
0.4|0.9|0.4	0.235|0.529|0.235	1.52297033370058	984	55	26	426697164	958	0.054294175715696	0.999999939066859	0.679012345679012	1.35
0.1|0.2|0.1	0.250|0.500|0.250	1.58849575319952	984	55	26	426697164	958	0.054294175715696	0.999999939066859	0.679012345679012	1.4
0.6|1|0.5	0.286|0.476|0.238	1.59563933758539	984	55	26	426697164	958	0.054294175715696	0.999999939066859	0.679012345679012	1.4
0.5|0.8|0.4	0.294|0.471|0.235	1.59629846528696	984	55	26	426697164	958	0.054294175715696	0.999999939066859	0.679012345679012	1.4
0.6|0.9|0.5	0.300|0.450|0.250	1.65514892954162	984	55	26	426697164	958	0.054294175715696	0.999999939066859	0.679012345679012	1.45
0.5|0.7|0.4	0.312|0.437|0.250	1.69485797258626	984	55	26	426697164	958	0.054294175715696	0.999999939066859	0.679012345679012	1.45
0.7|1|0.5	0.318|0.455|0.227	1.58910088565979	984	53	24	426697166	960	0.052319842053307	0.999999943754024	0.688311688311688	1.45
0.7|0.8|0.6	0.333|0.381|0.286	1.83948944359131	984	55	26	426697164	958	0.054294175715696	0.999999939066859	0.679012345679012	1.6
0.9|1|0.6	0.360|0.400|0.240	1.71591224278495	984	55	26	426697164	958	0.054294175715696	0.999999939066859	0.679012345679012	1.45
0.8|0.9|0.5	0.364|0.409|0.227	1.64625431453401	984	53	24	426697166	960	0.052319842053307	0.999999943754024	0.688311688311688	1.5
1|0.9|0.7	0.385|0.346|0.269	1.81817022828294	984	53	24	426697166	960	0.052319842053307	0.999999943754024	0.688311688311688	1.65
0.5|0.5|0.3	0.385|0.385|0.231	1.70428673227244	984	53	24	426697166	960	0.052319842053307	0.999999943754024	0.688311688311688	1.5
0.9|0.8|0.6	0.391|0.348|0.261	1.80741657179369	984	53	24	426697166	960	0.052319842053307	0.999999943754024	0.688311688311688	1.6
0.8|0.7|0.5	0.400|0.350|0.250	1.76057312323336	984	53	24	426697166	960	0.052319842053307	0.999999943754024	0.688311688311688	1.6
0.7|0.6|0.4	0.412|0.353|0.235	1.73613804218257	984	53	24	426697166	960	0.052319842053307	0.999999943754024	0.688311688311688	1.55
0.6|0.1|0.3	0.600|0.100|0.300	1.80991249053663	984	71	42	426697148	942	0.0700888450148075	0.999999901569542	0.628318584070796	1.6
0.7|0|0.3	0.700|0.000|0.300	1.71051986570381	984	72	43	426697147	941	0.071076011846002	0.999999899225959	0.626086956521739	1.7
0|0.3|0.1	0.000|0.750|0.250	1.20925201041019	985	55	27	426697163	958	0.054294175715696	0.999999936723277	0.670731707317073	1.15
0.1|0.9|0.3	0.077|0.692|0.231	1.25484602547206	985	54	26	426697164	959	0.0533070088845015	0.999999939066859	0.675	1.2
0.1|0.8|0.3	0.083|0.667|0.250	1.35513841580284	985	55	27	426697163	958	0.054294175715696	0.999999936723277	0.670731707317073	1.25
0.1|0.5|0.2	0.125|0.625|0.250	1.42721164141782	985	54	26	426697164	959	0.0533070088845015	0.999999939066859	0.675	1.3
0.2|0.8|0.3	0.154|0.615|0.231	1.37683133180571	985	53	25	426697165	960	0.052319842053307	0.999999941410441	0.67948717948718	1.3
0.2|0.7|0.3	0.167|0.583|0.250	1.48682935898893	985	53	25	426697165	960	0.052319842053307	0.999999941410441	0.67948717948718	1.35
0.2|0.5|0.2	0.222|0.556|0.222	1.45180171695128	985	53	25	426697165	960	0.052319842053307	0.999999941410441	0.67948717948718	1.35
0.3|0.7|0.3	0.231|0.538|0.231	1.50380379273128	985	53	25	426697165	960	0.052319842053307	0.999999941410441	0.67948717948718	1.35
0.3|0.6|0.2	0.273|0.545|0.182	1.3459037151675	985	49	21	426697169	964	0.0483711747285291	0.999999950784771	0.7	1.5
0.4|0.6|0.3	0.308|0.462|0.231	1.59105007762576	985	53	25	426697165	960	0.052319842053307	0.999999941410441	0.67948717948718	1.45
0.5|0.8|0.3	0.312|0.500|0.187	1.40339191714535	985	49	21	426697169	964	0.0483711747285291	0.999999950784771	0.7	1.55
0.3|0.4|0.2	0.333|0.444|0.222	1.58311567222723	985	52	24	426697166	961	0.0513326752221125	0.999999943754024	0.684210526315789	1.5
0.8|1|0.5	0.348|0.435|0.217	1.59150059676547	985	52	24	426697166	961	0.0513326752221125	0.999999943754024	0.684210526315789	1.5
0.6|0.7|0.3	0.375|0.438|0.188	1.50299975835484	985	49	21	426697169	964	0.0483711747285291	0.999999950784771	0.7	1.6
0.7|0.7|0.4	0.389|0.389|0.222	1.64980473991989	985	52	24	426697166	961	0.0513326752221125	0.999999943754024	0.684210526315789	1.55
1|0.8|0.7	0.400|0.320|0.280	1.87717976929224	985	67	39	426697151	946	0.0661401776900296	0.999999908600289	0.632075471698113	1.4
0.6|0.5|0.4	0.400|0.333|0.267	1.84433109364622	985	52	24	426697166	961	0.0513326752221125	0.999999943754024	0.684210526315789	1.7
0.9|0.8|0.5	0.409|0.364|0.227	1.6926813874034	985	52	24	426697166	961	0.0513326752221125	0.999999943754024	0.684210526315789	1.55
0.5|0.4|0.3	0.417|0.333|0.250	1.79228765240739	985	52	24	426697166	961	0.0513326752221125	0.999999943754024	0.684210526315789	1.65
0.4|0.3|0.2	0.444|0.333|0.222	1.6915377268332	985	52	24	426697166	961	0.0513326752221125	0.999999943754024	0.684210526315789	1.6
1|0.2|0.5	0.588|0.118|0.294	1.82187716670454	985	70	42	426697148	943	0.069101678183613	0.999999901569542	0.625	1.6
0|1|0.3	0.000|0.769|0.231	1.13961621547527	986	53	26	426697164	960	0.052319842053307	0.999999939066859	0.670886075949367	1.15
0.2|0.7|0.2	0.182|0.636|0.182	1.21186036670068	986	49	22	426697168	964	0.0483711747285291	0.999999948441188	0.690140845070423	1.4
0.5|1|0.4	0.263|0.526|0.211	1.44787575873223	986	48	21	426697169	965	0.0473840078973346	0.999999950784771	0.695652173913043	1.6
0.3|0.5|0.2	0.300|0.500|0.200	1.45513827946546	986	48	21	426697169	965	0.0473840078973346	0.999999950784771	0.695652173913043	1.6
0.6|0.9|0.4	0.316|0.474|0.211	1.52668266807166	986	48	21	426697169	965	0.0473840078973346	0.999999950784771	0.695652173913043	1.65
0.7|1|0.4	0.333|0.476|0.190	1.46084897625963	986	48	21	426697169	965	0.0473840078973346	0.999999950784771	0.695652173913043	1.6
0.7|0.9|0.4	0.350|0.450|0.200	1.51645618662082	986	48	21	426697169	965	0.0473840078973346	0.999999950784771	0.695652173913043	1.65
0.4|0.5|0.2	0.364|0.455|0.182	1.45388090719218	986	48	21	426697169	965	0.0473840078973346	0.999999950784771	0.695652173913043	1.6
0.7|0.8|0.4	0.368|0.421|0.211	1.58506626418722	986	48	21	426697169	965	0.0473840078973346	0.999999950784771	0.695652173913043	1.7
0.9|1|0.5	0.375|0.417|0.208	1.58373086642533	986	48	21	426697169	965	0.0473840078973346	0.999999950784771	0.695652173913043	1.7
0.8|0.7|0.6	0.381|0.333|0.286	1.87625153145292	986	67	40	426697150	946	0.0661401776900296	0.999999906256706	0.626168224299065	1.4
0.8|0.9|0.4	0.381|0.429|0.190	1.51746091729623	986	48	21	426697169	965	0.0473840078973346	0.999999950784771	0.695652173913043	1.65
0.8|0.7|0.4	0.421|0.368|0.211	1.63291875066713	986	48	21	426697169	965	0.0473840078973346	0.999999950784771	0.695652173913043	1.75
0.3|0.2|0.2	0.429|0.286|0.286	1.89952728690455	986	66	39	426697151	947	0.0651530108588351	0.999999908600289	0.628571428571429	1.45
0.7|0.5|0.3	0.467|0.333|0.200	1.6242208289101	986	48	21	426697169	965	0.0473840078973346	0.999999950784771	0.695652173913043	1.75
0.9|0.6|0.4	0.474|0.316|0.211	1.66781961874706	986	48	21	426697169	965	0.0473840078973346	0.999999950784771	0.695652173913043	1.8
0.7|0.3|0.4	0.500|0.214|0.286	1.88761169612736	986	68	41	426697149	945	0.0671273445212241	0.999999903913124	0.623853211009174	1.5
0.8|0.5|0.3	0.500|0.312|0.187	1.58764200662357	986	48	21	426697169	965	0.0473840078973346	0.999999950784771	0.695652173913043	1.75
0|0.7|0.2	0.000|0.778|0.222	1.10808707828891	987	52	26	426697164	961	0.0513326752221125	0.999999939066859	0.666666666666667	1.15
0.1|0.7|0.2	0.100|0.700|0.200	1.17561361025574	987	48	22	426697168	965	0.0473840078973346	0.999999948441188	0.685714285714286	1.4
0.1|0.6|0.2	0.111|0.667|0.222	1.29628262269197	987	52	26	426697164	961	0.0513326752221125	0.999999939066859	0.666666666666667	1.25
0.3|1|0.3	0.187|0.625|0.187	1.25894335427885	987	48	22	426697168	965	0.0473840078973346	0.999999948441188	0.685714285714286	1.45
0.1|0.3|0.1	0.200|0.600|0.200	1.31853407370887	987	48	22	426697168	965	0.0473840078973346	0.999999948441188	0.685714285714286	1.5
0.4|0.9|0.3	0.250|0.562|0.187	1.33136406955896	987	48	22	426697168	965	0.0473840078973346	0.999999948441188	0.685714285714286	1.5
0.4|0.8|0.3	0.267|0.533|0.200	1.40756753017138	987	47	21	426697169	966	0.0463968410661402	0.999999950784771	0.691176470588235	1.6
0.4|0.7|0.3	0.286|0.500|0.214	1.50965554796778	987	47	21	426697169	966	0.0463968410661402	0.999999950784771	0.691176470588235	1.65
0.5|0.9|0.3	0.294|0.529|0.176	1.34134336435769	987	47	21	426697169	966	0.0463968410661402	0.999999950784771	0.691176470588235	1.55
0.5|0.7|0.3	0.333|0.467|0.200	1.49819007026527	987	47	21	426697169	966	0.0463968410661402	0.999999950784771	0.691176470588235	1.65
0.6|0.8|0.3	0.353|0.471|0.176	1.40802392817028	987	47	21	426697169	966	0.0463968410661402	0.999999950784771	0.691176470588235	1.6
0.5|0.6|0.3	0.357|0.429|0.214	1.57469689652291	987	50	24	426697166	963	0.0493583415597236	0.999999943754024	0.675675675675676	1.55
0.7|0.6|0.5	0.389|0.333|0.278	1.86862284049119	987	50	24	426697166	963	0.0493583415597236	0.999999943754024	0.675675675675676	1.75
0.9|0.9|0.5	0.391|0.391|0.217	1.63307325540998	987	50	24	426697166	963	0.0493583415597236	0.999999943754024	0.675675675675676	1.55
0.9|1|0.4	0.391|0.435|0.174	1.44500296901547	987	47	21	426697169	966	0.0463968410661402	0.999999950784771	0.691176470588235	1.65
0.2|0.2|0.1	0.400|0.400|0.200	1.56941166022302	987	47	21	426697169	966	0.0463968410661402	0.999999950784771	0.691176470588235	1.7
0.9|0.7|0.6	0.409|0.318|0.273	1.85470155714142	987	50	24	426697166	963	0.0493583415597236	0.999999943754024	0.675675675675676	1.8
0.9|0.9|0.4	0.409|0.409|0.182	1.50600031737143	987	47	21	426697169	966	0.0463968410661402	0.999999950784771	0.691176470588235	1.65
0.7|0.7|0.3	0.412|0.412|0.176	1.4990603555831	987	47	21	426697169	966	0.0463968410661402	0.999999950784771	0.691176470588235	1.65
1|0.9|0.5	0.417|0.375|0.208	1.62959104401017	987	50	24	426697166	963	0.0493583415597236	0.999999943754024	0.675675675675676	1.6
0.9|0.7|0.5	0.429|0.333|0.238	1.74490099496017	987	50	24	426697166	963	0.0493583415597236	0.999999943754024	0.675675675675676	1.65
0.6|0.5|0.3	0.429|0.357|0.214	1.65045749888473	987	50	24	426697166	963	0.0493583415597236	0.999999943754024	0.675675675675676	1.6
0.9|0.8|0.4	0.429|0.381|0.190	1.55582217059408	987	47	21	426697169	966	0.0463968410661402	0.999999950784771	0.691176470588235	1.7
1|0.8|0.5	0.435|0.348|0.217	1.67725726412181	987	50	24	426697166	963	0.0493583415597236	0.999999943754024	0.675675675675676	1.6
0.7|0.5|0.4	0.437|0.312|0.250	1.78918959935513	987	50	24	426697166	963	0.0493583415597236	0.999999943754024	0.675675675675676	1.75
0.7|0.6|0.3	0.438|0.375|0.188	1.56204757978274	987	47	21	426697169	966	0.0463968410661402	0.999999950784771	0.691176470588235	1.7
0.9|0.7|0.4	0.450|0.350|0.200	1.61365992556489	987	47	21	426697169	966	0.0463968410661402	0.999999950784771	0.691176470588235	1.75
1|0.7|0.5	0.455|0.318|0.227	1.72394976252611	987	50	24	426697166	963	0.0493583415597236	0.999999943754024	0.675675675675676	1.7
0.5|0.4|0.2	0.455|0.364|0.182	1.54837256656144	987	47	21	426697169	966	0.0463968410661402	0.999999950784771	0.691176470588235	1.7
1|0.5|0.6	0.476|0.238|0.286	1.89377283111978	987	65	39	426697151	948	0.0641658440276407	0.999999908600289	0.625	1.5
1|0.7|0.4	0.476|0.333|0.190	1.5938501560968	987	47	21	426697169	966	0.0463968410661402	0.999999950784771	0.691176470588235	1.75
0.9|0.5|0.4	0.500|0.278|0.222	1.71237568184429	987	47	21	426697169	966	0.0463968410661402	0.999999950784771	0.691176470588235	1.9
0.7|0.4|0.3	0.500|0.286|0.214	1.7023672243289	987	47	21	426697169	966	0.0463968410661402	0.999999950784771	0.691176470588235	1.85
0.5|0.3|0.2	0.500|0.300|0.200	1.64515791111516	987	47	21	426697169	966	0.0463968410661402	0.999999950784771	0.691176470588235	1.8
0.8|0.4|0.3	0.533|0.267|0.200	1.65850977001589	987	47	21	426697169	966	0.0463968410661402	0.999999950784771	0.691176470588235	1.85
0.6|0.3|0.2	0.545|0.273|0.182	1.6003317200919	987	47	21	426697169	966	0.0463968410661402	0.999999950784771	0.691176470588235	1.8
0|0.9|0.2	0.000|0.818|0.182	0.965559131366513	988	48	23	426697167	965	0.0473840078973346	0.999999946097606	0.676056338028169	1.25
0.1|1|0.3	0.071|0.714|0.214	1.17961158361053	988	47	22	426697168	966	0.0463968410661402	0.999999948441188	0.681159420289855	1.45
0.1|0.8|0.2	0.091|0.727|0.182	1.07449994875503	988	47	22	426697168	966	0.0463968410661402	0.999999948441188	0.681159420289855	1.35
0.2|1|0.3	0.133|0.667|0.200	1.20336434200191	988	47	22	426697168	966	0.0463968410661402	0.999999948441188	0.681159420289855	1.45
0.2|0.9|0.3	0.143|0.643|0.214	1.30097036307341	988	50	25	426697165	963	0.0493583415597236	0.999999941410441	0.666666666666667	1.3
0.3|0.8|0.3	0.214|0.571|0.214	1.39514772289931	988	50	25	426697165	963	0.0493583415597236	0.999999941410441	0.666666666666667	1.4
0.4|1|0.3	0.235|0.588|0.176	1.25904686879377	988	47	22	426697168	966	0.0463968410661402	0.999999948441188	0.681159420289855	1.5
0.3|0.7|0.2	0.250|0.583|0.167	1.24667667045174	988	46	21	426697169	967	0.0454096742349457	0.999999950784771	0.686567164179104	1.55
0.5|0.9|0.4	0.278|0.500|0.222	1.51725614542124	988	50	25	426697165	963	0.0493583415597236	0.999999941410441	0.666666666666667	1.45
0.5|1|0.3	0.278|0.556|0.167	1.27050953116781	988	46	21	426697169	967	0.0454096742349457	0.999999950784771	0.686567164179104	1.55
0.2|0.3|0.1	0.333|0.500|0.167	1.34831882586554	988	46	21	426697169	967	0.0454096742349457	0.999999950784771	0.686567164179104	1.6
0.7|0.8|0.3	0.389|0.444|0.167	1.4093424687556	988	46	21	426697169	967	0.0454096742349457	0.999999950784771	0.686567164179104	1.65
0.5|0.5|0.2	0.417|0.417|0.167	1.44383458248409	988	46	21	426697169	967	0.0454096742349457	0.999999950784771	0.686567164179104	1.7
0.8|0.6|0.5	0.421|0.316|0.263	1.83281690994636	988	49	24	426697166	964	0.0483711747285291	0.999999943754024	0.671232876712329	1.8
1|0.7|0.6	0.435|0.304|0.261	1.8349718433806	988	49	24	426697166	964	0.0483711747285291	0.999999943754024	0.671232876712329	1.85
1|0.9|0.4	0.435|0.391|0.174	1.49232102302974	988	46	21	426697169	967	0.0454096742349457	0.999999950784771	0.686567164179104	1.7
0.8|0.5|0.5	0.444|0.278|0.278	1.89154903646594	988	65	40	426697150	948	0.0641658440276407	0.999999906256706	0.619047619047619	1.45
0.8|0.7|0.3	0.444|0.389|0.167	1.48150432507711	988	46	21	426697169	967	0.0454096742349457	0.999999950784771	0.686567164179104	1.7
0.9|0.6|0.5	0.450|0.300|0.250	1.78533608472319	988	49	24	426697166	964	0.0483711747285291	0.999999943754024	0.671232876712329	1.85
0.6|0.4|0.3	0.462|0.308|0.231	1.72475064164295	988	49	24	426697166	964	0.0483711747285291	0.999999943754024	0.671232876712329	1.75
0.8|0.5|0.4	0.471|0.294|0.235	1.76032345024794	988	49	24	426697166	964	0.0483711747285291	0.999999943754024	0.671232876712329	1.8
0.8|0.6|0.3	0.471|0.353|0.176	1.52342573222985	988	46	21	426697169	967	0.0454096742349457	0.999999950784771	0.686567164179104	1.75
0.9|0.5|0.5	0.474|0.263|0.263	1.85041222410442	988	46	21	426697169	967	0.0454096742349457	0.999999950784771	0.686567164179104	2.05
0.9|0.7|0.3	0.474|0.368|0.158	1.45372446442636	988	46	21	426697169	967	0.0454096742349457	0.999999950784771	0.686567164179104	1.75
1|0.6|0.5	0.476|0.286|0.238	1.76692927096999	988	49	24	426697166	964	0.0483711747285291	0.999999943754024	0.671232876712329	1.85
0.2|0.1|0.1	0.500|0.250|0.250	1.8005726309665	988	46	21	426697169	967	0.0454096742349457	0.999999950784771	0.686567164179104	2.05
0.3|0.2|0.1	0.500|0.333|0.167	1.50993370677256	988	46	21	426697169	967	0.0454096742349457	0.999999950784771	0.686567164179104	1.8
1|0.5|0.4	0.526|0.263|0.211	1.68209121652319	988	46	21	426697169	967	0.0454096742349457	0.999999950784771	0.686567164179104	1.9
0.9|0.5|0.3	0.529|0.294|0.176	1.56197324035047	988	46	21	426697169	967	0.0454096742349457	0.999999950784771	0.686567164179104	1.8
1|0.5|0.3	0.556|0.278|0.167	1.5342538860908	988	46	21	426697169	967	0.0454096742349457	0.999999950784771	0.686567164179104	1.85
0.9|0.4|0.3	0.562|0.250|0.187	1.60589906563242	988	46	21	426697169	967	0.0454096742349457	0.999999950784771	0.686567164179104	1.9
0.7|0.3|0.2	0.583|0.250|0.167	1.54520464302669	988	46	21	426697169	967	0.0454096742349457	0.999999950784771	0.686567164179104	1.85
0|0.4|0.1	0.000|0.800|0.200	1.03207522929081	989	47	23	426697167	966	0.0463968410661402	0.999999946097606	0.671428571428571	1.35
0|0.5|0.1	0.000|0.833|0.167	0.907547296718421	989	47	23	426697167	966	0.0463968410661402	0.999999946097606	0.671428571428571	1.25
0.1|0.9|0.2	0.083|0.750|0.167	1.01848793265549	989	46	22	426697168	967	0.0454096742349457	0.999999948441188	0.676470588235294	1.35
0.1|0.4|0.1	0.167|0.667|0.167	1.13098159389507	989	46	22	426697168	967	0.0454096742349457	0.999999948441188	0.676470588235294	1.45
0.6|1|0.3	0.316|0.526|0.158	1.28327525220283	989	45	21	426697169	968	0.0444225074037512	0.999999950784771	0.681818181818182	1.6
0.7|0.9|0.3	0.368|0.474|0.158	1.34300274122862	989	45	21	426697169	968	0.0444225074037512	0.999999950784771	0.681818181818182	1.65
0.8|0.8|0.3	0.421|0.421|0.158	1.41009499114963	989	45	21	426697169	968	0.0444225074037512	0.999999950784771	0.681818181818182	1.7
0.5|0.3|0.3	0.455|0.273|0.273	1.87843281006626	989	62	38	426697152	951	0.0612043435340573	0.999999910943871	0.62	1.5
0.4|0.7|0.2	0.308|0.538|0.154	1.27100199543762	990	44	21	426697169	969	0.0434353405725568	0.999999950784771	0.676923076923077	1.6
0.7|0.4|0.4	0.467|0.267|0.267	1.86712868467379	990	61	38	426697152	952	0.0602171767028628	0.999999910943871	0.616161616161616	1.5
0.9|0.4|0.5	0.500|0.222|0.278	1.86997186438157	990	62	39	426697151	951	0.0612043435340573	0.999999908600289	0.613861386138614	1.55
0.4|0.1|0.2	0.571|0.143|0.286	1.83319090542548	990	63	40	426697150	950	0.0621915103652517	0.999999906256706	0.611650485436893	1.6
0.9|0.1|0.4	0.643|0.071|0.286	1.75864957713564	990	65	42	426697148	948	0.0641658440276407	0.999999901569542	0.607476635514019	1.65
0.1|1|0.2	0.077|0.769|0.154	0.947087646429	991	44	22	426697168	969	0.0434353405725568	0.999999948441188	0.666666666666667	1.4
0.2|0.9|0.2	0.154|0.692|0.154	1.05982273178198	991	44	22	426697168	969	0.0434353405725568	0.999999948441188	0.666666666666667	1.45
0.3|0.8|0.2	0.231|0.615|0.154	1.14760622504616	991	43	21	426697169	970	0.0424481737413623	0.999999950784771	0.671875	1.55
0.7|1|0.3	0.350|0.500|0.150	1.29136823280092	991	43	21	426697169	970	0.0424481737413623	0.999999950784771	0.671875	1.65
0.5|0.6|0.2	0.385|0.462|0.154	1.33864682713171	991	43	21	426697169	970	0.0424481737413623	0.999999950784771	0.671875	1.7
0.8|0.9|0.3	0.400|0.450|0.150	1.34864188880967	991	43	21	426697169	970	0.0424481737413623	0.999999950784771	0.671875	1.7
0.9|0.8|0.3	0.450|0.400|0.150	1.39701327577235	991	43	21	426697169	970	0.0424481737413623	0.999999950784771	0.671875	1.75
0.6|0.5|0.2	0.462|0.385|0.154	1.43236162118445	991	43	21	426697169	970	0.0424481737413623	0.999999950784771	0.671875	1.75
1|0.7|0.3	0.500|0.350|0.150	1.43393080108672	991	43	21	426697169	970	0.0424481737413623	0.999999950784771	0.671875	1.8
1|0.6|0.3	0.526|0.316|0.158	1.48704287931469	991	43	21	426697169	970	0.0424481737413623	0.999999950784771	0.671875	1.85
0.9|0.4|0.4	0.529|0.235|0.235	1.77034863296277	991	43	21	426697169	970	0.0424481737413623	0.999999950784771	0.671875	2.1
0.8|0.3|0.4	0.533|0.200|0.267	1.83372449702175	991	61	39	426697151	952	0.0602171767028628	0.999999908600289	0.61	1.6
0.7|0.3|0.3	0.538|0.231|0.231	1.76683744291152	991	43	21	426697169	970	0.0424481737413623	0.999999950784771	0.671875	2.1
0.7|0.4|0.2	0.538|0.308|0.154	1.48011035114184	991	43	21	426697169	970	0.0424481737413623	0.999999950784771	0.671875	1.85
1|0.3|0.5	0.556|0.167|0.278	1.83612789493576	991	62	40	426697150	951	0.0612043435340573	0.999999906256706	0.607843137254902	1.6
1|0.4|0.3	0.588|0.235|0.176	1.57225937807628	991	43	21	426697169	970	0.0424481737413623	0.999999950784771	0.671875	1.95
0.3|0.9|0.2	0.214|0.643|0.143	1.07926047972011	992	42	21	426697169	971	0.0414610069101678	0.999999950784771	0.666666666666667	1.55
0.2|0.4|0.1	0.286|0.571|0.143	1.19845494855137	992	42	21	426697169	971	0.0414610069101678	0.999999950784771	0.666666666666667	1.6
0.8|1|0.3	0.381|0.476|0.143	1.30697782694549	992	42	21	426697169	971	0.0414610069101678	0.999999950784771	0.666666666666667	1.7
0.3|0.3|0.1	0.429|0.429|0.143	1.35950575226633	992	42	21	426697169	971	0.0414610069101678	0.999999950784771	0.666666666666667	1.75
1|0.8|0.3	0.476|0.381|0.143	1.40057486236544	992	42	21	426697169	971	0.0414610069101678	0.999999950784771	0.666666666666667	1.8
1|0.4|0.5	0.526|0.211|0.263	1.83844527808723	992	58	37	426697153	955	0.0572556762092794	0.999999913287453	0.610526315789474	1.6
0.6|0.2|0.3	0.545|0.182|0.273	1.83880569061547	992	61	40	426697150	952	0.0602171767028628	0.999999906256706	0.603960396039604	1.6
0.5|0.2|0.2	0.556|0.222|0.222	1.7399204986081	992	42	21	426697169	971	0.0414610069101678	0.999999950784771	0.666666666666667	2.15
0.9|0.3|0.4	0.562|0.187|0.250	1.80202161675816	992	57	36	426697154	956	0.0562685093780849	0.999999915631036	0.612903225806452	1.7
0.8|0.3|0.3	0.571|0.214|0.214	1.6913764893133	992	42	21	426697169	971	0.0414610069101678	0.999999950784771	0.666666666666667	2.15
0.7|0.2|0.3	0.583|0.167|0.250	1.79020851756387	992	57	36	426697154	956	0.0562685093780849	0.999999915631036	0.612903225806452	1.7
0.9|0.2|0.4	0.600|0.133|0.267	1.79235399417541	992	61	40	426697150	952	0.0602171767028628	0.999999906256706	0.603960396039604	1.65
0.8|0.3|0.2	0.615|0.231|0.154	1.48859909428405	992	42	21	426697169	971	0.0414610069101678	0.999999950784771	0.666666666666667	1.95
0.5|0|0.2	0.714|0.000|0.286	1.6826965765007	992	63	42	426697148	950	0.0621915103652517	0.999999901569542	0.6	1.75
0.8|0|0.3	0.727|0.000|0.273	1.66893820137971	992	63	42	426697148	950	0.0621915103652517	0.999999901569542	0.6	1.75
0.1|0.5|0.1	0.143|0.714|0.143	1.00412377179701	993	42	22	426697168	971	0.0414610069101678	0.999999948441188	0.65625	1.45
0.3|1|0.2	0.200|0.667|0.133	1.02198761028515	993	40	20	426697170	973	0.0394866732477789	0.999999953128353	0.666666666666667	1.55
0.4|0.9|0.2	0.267|0.600|0.133	1.12742350116565	993	41	21	426697169	972	0.0404738400789733	0.999999950784771	0.661290322580645	1.6
0.5|0.7|0.2	0.357|0.500|0.143	1.26318370863198	993	41	21	426697169	972	0.0404738400789733	0.999999950784771	0.661290322580645	1.7
0.6|0.7|0.2	0.400|0.467|0.133	1.26981506820208	993	40	20	426697170	973	0.0394866732477789	0.999999953128353	0.666666666666667	1.75
0.9|1|0.3	0.409|0.455|0.136	1.30889070013802	993	41	21	426697169	972	0.0404738400789733	0.999999950784771	0.661290322580645	1.75
1|0.9|0.3	0.455|0.409|0.136	1.35533854252823	993	41	21	426697169	972	0.0404738400789733	0.999999950784771	0.661290322580645	1.8
0.7|0.6|0.2	0.467|0.400|0.133	1.35287472890732	993	41	21	426697169	972	0.0404738400789733	0.999999950784771	0.661290322580645	1.8
0.7|0.5|0.2	0.500|0.357|0.143	1.40072567807002	993	41	21	426697169	972	0.0404738400789733	0.999999950784771	0.661290322580645	1.85
0.4|0.2|0.1	0.571|0.286|0.143	1.4399768633687	993	41	21	426697169	972	0.0404738400789733	0.999999950784771	0.661290322580645	1.9
1|0.3|0.4	0.588|0.176|0.235	1.75694123647699	993	55	35	426697155	958	0.054294175715696	0.999999917974618	0.611111111111111	1.7
0.8|0.2|0.3	0.615|0.154|0.231	1.73295309037713	993	55	35	426697155	958	0.054294175715696	0.999999917974618	0.611111111111111	1.75
0.5|0.1|0.2	0.625|0.125|0.250	1.758211999868	993	57	37	426697153	956	0.0562685093780849	0.999999913287453	0.606382978723404	1.75
1|0.3|0.3	0.625|0.187|0.187	1.62256302702723	993	51	31	426697159	962	0.0503455083909181	0.999999927348947	0.621951219512195	1.85
0.7|0.1|0.3	0.636|0.091|0.273	1.75227694456518	993	61	41	426697149	952	0.0602171767028628	0.999999903913124	0.598039215686274	1.7
0.9|0.3|0.2	0.643|0.214|0.143	1.45696563025892	993	41	21	426697169	972	0.0404738400789733	0.999999950784771	0.661290322580645	2
1|0.1|0.4	0.667|0.067|0.267	1.72487304999795	993	61	41	426697149	952	0.0602171767028628	0.999999903913124	0.598039215686274	1.7
0.8|0.1|0.3	0.667|0.083|0.250	1.71305844417948	993	57	37	426697153	956	0.0562685093780849	0.999999913287453	0.606382978723404	1.8
0.2|0.5|0.1	0.250|0.625|0.125	1.07401759339692	994	39	20	426697170	974	0.0384995064165844	0.999999953128353	0.661016949152542	1.6
0.5|0.9|0.2	0.312|0.563|0.125	1.13540597927328	994	39	20	426697170	974	0.0384995064165844	0.999999953128353	0.661016949152542	1.7
0.5|0.8|0.2	0.333|0.533|0.133	1.19201865844153	994	39	20	426697170	974	0.0384995064165844	0.999999953128353	0.661016949152542	1.7
0.3|0.4|0.1	0.375|0.500|0.125	1.20226647826819	994	39	20	426697170	974	0.0384995064165844	0.999999953128353	0.661016949152542	1.75
1|1|0.3	0.435|0.435|0.130	1.2989411541713	994	39	20	426697170	974	0.0384995064165844	0.999999953128353	0.661016949152542	1.8
0.7|0.7|0.2	0.438|0.438|0.125	1.27202186206305	994	39	20	426697170	974	0.0384995064165844	0.999999953128353	0.661016949152542	1.8
0.4|0.3|0.1	0.500|0.375|0.125	1.34236702774267	994	39	20	426697170	974	0.0384995064165844	0.999999953128353	0.661016949152542	1.85
0.9|0.6|0.2	0.529|0.353|0.118	1.32276353668294	994	39	20	426697170	974	0.0384995064165844	0.999999953128353	0.661016949152542	1.9
0.8|0.5|0.2	0.533|0.333|0.133	1.37879232788851	994	39	20	426697170	974	0.0384995064165844	0.999999953128353	0.661016949152542	1.9
0.9|0.5|0.2	0.563|0.312|0.125	1.36343766024874	994	39	20	426697170	974	0.0384995064165844	0.999999953128353	0.661016949152542	1.95
0.9|0.4|0.2	0.600|0.267|0.133	1.41232130281003	994	39	20	426697170	974	0.0384995064165844	0.999999953128353	0.661016949152542	1.95
0.5|0.2|0.1	0.625|0.250|0.125	1.38476297174459	994	39	20	426697170	974	0.0384995064165844	0.999999953128353	0.661016949152542	2
1|0.2|0.3	0.667|0.133|0.200	1.62941124627155	994	50	31	426697159	963	0.0493583415597236	0.999999927348947	0.617283950617284	1.95
1|0.3|0.2	0.667|0.200|0.133	1.4413343111987	994	39	20	426697170	974	0.0384995064165844	0.999999953128353	0.661016949152542	2.05
0|0.6|0.1	0.000|0.857|0.143	0.796710590820525	995	41	23	426697167	972	0.0404738400789733	0.999999946097606	0.640625	1.35
0|0.7|0.1	0.000|0.875|0.125	0.757817652554935	995	39	21	426697169	974	0.0384995064165844	0.999999950784771	0.65	1.35
0.1|0.6|0.1	0.125|0.750|0.125	0.890263408345423	995	39	21	426697169	974	0.0384995064165844	0.999999950784771	0.65	1.5
0.2|0.6|0.1	0.222|0.667|0.111	0.961622286436789	995	38	20	426697170	975	0.0375123395853899	0.999999953128353	0.655172413793103	1.6
0.5|1|0.2	0.294|0.588|0.118	1.06897505253553	995	38	20	426697170	975	0.0375123395853899	0.999999953128353	0.655172413793103	1.7
0.6|0.9|0.2	0.353|0.529|0.118	1.14692831636072	995	38	20	426697170	975	0.0375123395853899	0.999999953128353	0.655172413793103	1.75
0.7|0.8|0.2	0.412|0.471|0.118	1.20899622349664	995	38	20	426697170	975	0.0375123395853899	0.999999953128353	0.655172413793103	1.8
0.8|0.7|0.2	0.471|0.412|0.118	1.28728025460655	995	38	20	426697170	975	0.0375123395853899	0.999999953128353	0.655172413793103	1.85
0.3|0.1|0.1	0.600|0.200|0.200	1.65153375494351	995	49	31	426697159	964	0.0483711747285291	0.999999927348947	0.6125	1.9
0.7|0.2|0.2	0.636|0.182|0.182	1.57481060554384	995	49	31	426697159	964	0.0483711747285291	0.999999927348947	0.6125	1.9
0.9|0.2|0.3	0.643|0.143|0.214	1.68959254334643	995	49	31	426697159	964	0.0483711747285291	0.999999927348947	0.6125	2
0.6|0.1|0.2	0.667|0.111|0.222	1.6826163782663	995	54	36	426697154	959	0.0533070088845015	0.999999915631036	0.6	1.8
0.6|0.2|0.1	0.667|0.222|0.111	1.34850721050213	995	38	20	426697170	975	0.0375123395853899	0.999999953128353	0.655172413793103	2.05
0.9|0.1|0.3	0.692|0.077|0.231	1.6556975215729	995	54	36	426697154	959	0.0533070088845015	0.999999915631036	0.6	1.85
0.3|0|0.1	0.750|0.000|0.250	1.61851529797114	995	57	39	426697151	956	0.0562685093780849	0.999999908600289	0.59375	1.85
0.1|0.7|0.1	0.111|0.778|0.111	0.831179989597853	996	38	21	426697169	975	0.0375123395853899	0.999999950784771	0.644067796610169	1.5
1|0.5|0.2	0.588|0.294|0.118	1.33894791454688	996	37	20	426697170	976	0.0365251727541955	0.999999953128353	0.649122807017544	2
0.4|0.1|0.1	0.667|0.167|0.167	1.53319345026399	996	48	31	426697159	965	0.0473840078973346	0.999999927348947	0.607594936708861	1.95
0.7|0.1|0.2	0.700|0.100|0.200	1.61577522112848	996	49	32	426697158	964	0.0483711747285291	0.999999925005365	0.604938271604938	2
1|0.1|0.3	0.714|0.071|0.214	1.61502256019582	996	49	32	426697158	964	0.0483711747285291	0.999999925005365	0.604938271604938	2.05
0.8|0.1|0.2	0.727|0.091|0.182	1.53606418521036	996	49	32	426697158	964	0.0483711747285291	0.999999925005365	0.604938271604938	2
1|0|0.3	0.769|0.000|0.231	1.58560812338926	996	54	37	426697153	959	0.0533070088845015	0.999999913287453	0.593406593406593	1.9
0|0.8|0.1	0.000|0.889|0.111	0.691904299636274	997	37	21	426697169	976	0.0365251727541955	0.999999950784771	0.637931034482759	1.4
0.3|0.5|0.1	0.333|0.556|0.111	1.08369726733823	997	36	20	426697170	977	0.035538005923001	0.999999953128353	0.642857142857143	1.75
0.7|0.9|0.2	0.389|0.500|0.111	1.17476580851736	997	36	20	426697170	977	0.035538005923001	0.999999953128353	0.642857142857143	1.8
0.4|0.4|0.1	0.444|0.444|0.111	1.2303065894492	997	36	20	426697170	977	0.035538005923001	0.999999953128353	0.642857142857143	1.85
0.9|0.7|0.2	0.500|0.389|0.111	1.27168807284159	997	36	20	426697170	977	0.035538005923001	0.999999953128353	0.642857142857143	1.9
0.5|0.3|0.1	0.556|0.333|0.111	1.31264282848199	997	36	20	426697170	977	0.035538005923001	0.999999953128353	0.642857142857143	1.95
0.7|0|0.2	0.778|0.000|0.222	1.56192296648138	997	52	36	426697154	961	0.0513326752221125	0.999999915631036	0.590909090909091	2
0.4|0|0.1	0.800|0.000|0.200	1.51926594830697	997	49	33	426697157	964	0.0483711747285291	0.999999922661783	0.597560975609756	2.1
0.9|0|0.2	0.818|0.000|0.182	1.48002664515867	997	49	33	426697157	964	0.0483711747285291	0.999999922661783	0.597560975609756	2.05
0|0.9|0.1	0.000|0.900|0.100	0.658990048671381	998	36	21	426697169	977	0.035538005923001	0.999999950784771	0.631578947368421	1.4
0.1|0.8|0.1	0.100|0.800|0.100	0.779511548577092	998	36	21	426697169	977	0.035538005923001	0.999999950784771	0.631578947368421	1.5
0.2|0.7|0.1	0.200|0.700|0.100	0.881470060279265	998	35	20	426697170	978	0.0345508390918065	0.999999953128353	0.636363636363636	1.65
0.7|1|0.2	0.368|0.526|0.105	1.11268234099284	998	35	20	426697170	978	0.0345508390918065	0.999999953128353	0.636363636363636	1.8
0.8|0.9|0.2	0.421|0.474|0.105	1.16985939817494	998	35	20	426697170	978	0.0345508390918065	0.999999953128353	0.636363636363636	1.85
0.9|1|0.2	0.429|0.476|0.095	1.13619200137455	998	35	20	426697170	978	0.0345508390918065	0.999999953128353	0.636363636363636	1.85
0.9|0.8|0.2	0.474|0.421|0.105	1.21751319471876	998	35	20	426697170	978	0.0345508390918065	0.999999953128353	0.636363636363636	1.9
1|0.9|0.2	0.476|0.429|0.095	1.1807880552589	998	35	20	426697170	978	0.0345508390918065	0.999999953128353	0.636363636363636	1.9
1|0.7|0.2	0.526|0.368|0.105	1.26271662497563	998	35	20	426697170	978	0.0345508390918065	0.999999953128353	0.636363636363636	1.95
0.9|0.2|0.2	0.692|0.154|0.154	1.49600036330151	998	35	20	426697170	978	0.0345508390918065	0.999999953128353	0.636363636363636	2.3
0.5|0|0.1	0.833|0.000|0.167	1.44382154999841	998	48	33	426697157	965	0.0473840078973346	0.999999922661783	0.592592592592593	2.1
0.3|0.7|0.1	0.273|0.636|0.091	0.952790141754979	999	34	20	426697170	979	0.033563672260612	0.999999953128353	0.62962962962963	1.7
0.3|0.6|0.1	0.300|0.600|0.100	1.00395016919305	999	34	20	426697170	979	0.033563672260612	0.999999953128353	0.62962962962963	1.75
0.4|0.6|0.1	0.364|0.545|0.091	1.05453663546173	999	34	20	426697170	979	0.033563672260612	0.999999953128353	0.62962962962963	1.8
0.4|0.5|0.1	0.400|0.500|0.100	1.12044643090054	999	34	20	426697170	979	0.033563672260612	0.999999953128353	0.62962962962963	1.85
0.9|0.9|0.2	0.450|0.450|0.100	1.17390432676846	999	34	20	426697170	979	0.033563672260612	0.999999953128353	0.62962962962963	1.9
0.5|0.5|0.1	0.455|0.455|0.091	1.14021309830903	999	34	20	426697170	979	0.033563672260612	0.999999953128353	0.62962962962963	1.9
0.5|0.4|0.1	0.500|0.400|0.100	1.21556207894828	999	34	20	426697170	979	0.033563672260612	0.999999953128353	0.62962962962963	1.95
0.6|0.4|0.1	0.545|0.364|0.091	1.20767115805529	999	34	20	426697170	979	0.033563672260612	0.999999953128353	0.62962962962963	2
0.6|0.3|0.1	0.600|0.300|0.100	1.27331684695144	999	34	20	426697170	979	0.033563672260612	0.999999953128353	0.62962962962963	2.05
0.7|0.2|0.1	0.700|0.200|0.100	1.29607738522155	999	34	20	426697170	979	0.033563672260612	0.999999953128353	0.62962962962963	2.15
0.5|0.1|0.1	0.714|0.143|0.143	1.44029876894957	999	34	20	426697170	979	0.033563672260612	0.999999953128353	0.62962962962963	2.3
0.9|0.1|0.2	0.750|0.083|0.167	1.50086944075317	999	45	31	426697159	968	0.0444225074037512	0.999999927348947	0.592105263157895	2.1
0|1|0.1	0.000|0.909|0.091	0.600262069418125	1000	34	21	426697169	979	0.033563672260612	0.999999950784771	0.618181818181818	1.45
0.1|0.9|0.1	0.091|0.818|0.091	0.714714732936129	1000	34	21	426697169	979	0.033563672260612	0.999999950784771	0.618181818181818	1.55
0.2|1|0.1	0.154|0.769|0.077	0.723200779503748	1000	33	20	426697170	980	0.0325765054294176	0.999999953128353	0.622641509433962	1.65
0.2|0.9|0.1	0.167|0.750|0.083	0.769860396092323	1000	33	20	426697170	980	0.0325765054294176	0.999999953128353	0.622641509433962	1.65
0.2|0.8|0.1	0.182|0.727|0.091	0.817751696507338	1000	33	20	426697170	980	0.0325765054294176	0.999999953128353	0.622641509433962	1.65
0.3|1|0.1	0.214|0.714|0.071	0.777558200546009	1000	33	20	426697170	980	0.0325765054294176	0.999999953128353	0.622641509433962	1.7
0.3|0.9|0.1	0.231|0.692|0.077	0.826248276388623	1000	33	20	426697170	980	0.0325765054294176	0.999999953128353	0.622641509433962	1.7
0.3|0.8|0.1	0.250|0.667|0.083	0.885761238752865	1000	33	20	426697170	980	0.0325765054294176	0.999999953128353	0.622641509433962	1.7
0.4|1|0.1	0.267|0.667|0.067	0.831454256647212	1000	33	20	426697170	980	0.0325765054294176	0.999999953128353	0.622641509433962	1.75
0.4|0.8|0.1	0.308|0.615|0.077	0.922409469603083	1000	33	20	426697170	980	0.0325765054294176	0.999999953128353	0.622641509433962	1.8
0.4|0.7|0.1	0.333|0.583|0.083	0.967692793466601	1000	33	20	426697170	980	0.0325765054294176	0.999999953128353	0.622641509433962	1.8
0.5|0.8|0.1	0.357|0.571|0.071	0.950523653631937	1000	33	20	426697170	980	0.0325765054294176	0.999999953128353	0.622641509433962	1.85
0.5|0.7|0.1	0.385|0.538|0.077	1.01378548762551	1000	33	20	426697170	980	0.0325765054294176	0.999999953128353	0.622641509433962	1.85
0.5|0.6|0.1	0.417|0.500|0.083	1.06223710719563	1000	33	20	426697170	980	0.0325765054294176	0.999999953128353	0.622641509433962	1.9
0.6|0.7|0.1	0.429|0.500|0.071	1.04611281248389	1000	33	20	426697170	980	0.0325765054294176	0.999999953128353	0.622641509433962	1.9
0.6|0.6|0.1	0.462|0.462|0.077	1.08802664304749	1000	33	20	426697170	980	0.0325765054294176	0.999999953128353	0.622641509433962	1.95
0.7|0.7|0.1	0.467|0.467|0.067	1.05303084876006	1000	33	20	426697170	980	0.0325765054294176	0.999999953128353	0.622641509433962	1.95
0.6|0.5|0.1	0.500|0.417|0.083	1.15645005390988	1000	33	20	426697170	980	0.0325765054294176	0.999999953128353	0.622641509433962	1.95
0.7|0.6|0.1	0.500|0.429|0.071	1.09046353843838	1000	33	20	426697170	980	0.0325765054294176	0.999999953128353	0.622641509433962	2
0.7|0.5|0.1	0.538|0.385|0.077	1.15607945301213	1000	33	20	426697170	980	0.0325765054294176	0.999999953128353	0.622641509433962	2
0.8|0.5|0.1	0.571|0.357|0.071	1.16818819612872	1000	33	20	426697170	980	0.0325765054294176	0.999999953128353	0.622641509433962	2.05
0.7|0.4|0.1	0.583|0.333|0.083	1.21307128032663	1000	33	20	426697170	980	0.0325765054294176	0.999999953128353	0.622641509433962	2.05
0.8|0.4|0.1	0.615|0.308|0.077	1.1992819034344	1000	33	20	426697170	980	0.0325765054294176	0.999999953128353	0.622641509433962	2.1
0.7|0.3|0.1	0.636|0.273|0.091	1.25189681701089	1000	33	20	426697170	980	0.0325765054294176	0.999999953128353	0.622641509433962	2.1
0.9|0.4|0.1	0.643|0.286|0.071	1.17849414568509	1000	33	20	426697170	980	0.0325765054294176	0.999999953128353	0.622641509433962	2.15
0.8|0.3|0.1	0.667|0.250|0.083	1.22697671575343	1000	33	20	426697170	980	0.0325765054294176	0.999999953128353	0.622641509433962	2.15
1|0.4|0.1	0.667|0.267|0.067	1.17573908227099	1000	33	20	426697170	980	0.0325765054294176	0.999999953128353	0.622641509433962	2.15
0.9|0.3|0.1	0.692|0.231|0.077	1.2000644295745	1000	33	20	426697170	980	0.0325765054294176	0.999999953128353	0.622641509433962	2.2
1|0.3|0.1	0.714|0.214|0.071	1.1921480806335	1000	33	20	426697170	980	0.0325765054294176	0.999999953128353	0.622641509433962	2.2
0.8|0.2|0.1	0.727|0.182|0.091	1.26303532110085	1000	33	20	426697170	980	0.0325765054294176	0.999999953128353	0.622641509433962	2.2
0.6|0.1|0.1	0.750|0.125|0.125	1.37254301908237	1000	33	20	426697170	980	0.0325765054294176	0.999999953128353	0.622641509433962	2.35
0.9|0.2|0.1	0.750|0.167|0.083	1.24679732563424	1000	33	20	426697170	980	0.0325765054294176	0.999999953128353	0.622641509433962	2.2
1|0.1|0.2	0.769|0.077|0.154	1.43931777954798	1000	44	31	426697159	969	0.0434353405725568	0.999999927348947	0.586666666666667	2.1
1|0.2|0.1	0.769|0.154|0.077	1.21880008669367	1000	33	20	426697170	980	0.0325765054294176	0.999999953128353	0.622641509433962	2.25
0.7|0.1|0.1	0.778|0.111|0.111	1.31279075810009	1000	33	20	426697170	980	0.0325765054294176	0.999999953128353	0.622641509433962	2.4
0.1|1|0.1	0.083|0.833|0.083	0.670122952048528	1001	33	21	426697169	980	0.0325765054294176	0.999999950784771	0.611111111111111	1.55
0.4|0.9|0.1	0.286|0.643|0.071	0.859807623042304	1001	32	20	426697170	981	0.0315893385982231	0.999999953128353	0.615384615384615	1.8
0.5|1|0.1	0.312|0.625|0.062	0.880744955367852	1001	32	20	426697170	981	0.0315893385982231	0.999999953128353	0.615384615384615	1.8
0.6|0.8|0.1	0.400|0.533|0.067	0.982725754689126	1001	32	20	426697170	981	0.0315893385982231	0.999999953128353	0.615384615384615	1.9
0.8|0.7|0.1	0.500|0.437|0.062	1.05656375497664	1001	32	20	426697170	981	0.0315893385982231	0.999999953128353	0.615384615384615	2
0.8|0.6|0.1	0.533|0.400|0.067	1.09122845883125	1001	32	20	426697170	981	0.0315893385982231	0.999999953128353	0.615384615384615	2.05
0.9|0.5|0.1	0.600|0.333|0.067	1.14777507125581	1001	32	20	426697170	981	0.0315893385982231	0.999999953128353	0.615384615384615	2.1
0.5|0.9|0.1	0.333|0.600|0.067	0.889820874772774	1002	31	20	426697170	982	0.0306021717670286	0.999999953128353	0.607843137254902	1.85
0.6|1|0.1	0.353|0.588|0.059	0.897101482637931	1002	31	20	426697170	982	0.0306021717670286	0.999999953128353	0.607843137254902	1.85
0.7|0.8|0.1	0.437|0.500|0.062	0.995890432364781	1002	31	20	426697170	982	0.0306021717670286	0.999999953128353	0.607843137254902	1.95
1|0.6|0.1	0.588|0.353|0.059	1.10742291544885	1002	31	20	426697170	982	0.0306021717670286	0.999999953128353	0.607843137254902	2.1
1|0.5|0.1	0.625|0.312|0.062	1.1369504972875	1002	31	20	426697170	982	0.0306021717670286	0.999999953128353	0.607843137254902	2.15
0.8|0.1|0.1	0.800|0.100|0.100	1.27073549964137	1002	31	20	426697170	982	0.0306021717670286	0.999999953128353	0.607843137254902	2.45
0.9|0.1|0.1	0.818|0.091|0.091	1.25448090115506	1002	31	20	426697170	982	0.0306021717670286	0.999999953128353	0.607843137254902	2.45
1|0.1|0.1	0.833|0.083|0.083	1.22916221161762	1002	31	20	426697170	982	0.0306021717670286	0.999999953128353	0.607843137254902	2.45
0.6|0|0.1	0.857|0.000|0.143	1.36025978868579	1002	43	32	426697158	970	0.0424481737413623	0.999999925005365	0.573333333333333	2.2
0.6|0.9|0.1	0.375|0.562|0.062	0.925274034110482	1003	30	20	426697170	983	0.0296150049358342	0.999999953128353	0.6	1.9
0.7|1|0.1	0.389|0.556|0.056	0.928514794237892	1003	30	20	426697170	983	0.0296150049358342	0.999999953128353	0.6	1.9
0.7|0.9|0.1	0.412|0.529|0.059	0.950490023119803	1003	30	20	426697170	983	0.0296150049358342	0.999999953128353	0.6	1.95
0.8|0.9|0.1	0.444|0.500|0.056	0.985781658602937	1003	30	20	426697170	983	0.0296150049358342	0.999999953128353	0.6	1.95
0.8|0.8|0.1	0.471|0.471|0.059	1.0237348382153	1003	30	20	426697170	983	0.0296150049358342	0.999999953128353	0.6	2
0.9|0.7|0.1	0.529|0.412|0.059	1.07226264588171	1003	30	20	426697170	983	0.0296150049358342	0.999999953128353	0.6	2.05
0.9|0.6|0.1	0.562|0.375|0.062	1.10346198624333	1003	30	20	426697170	983	0.0296150049358342	0.999999953128353	0.6	2.1
0.7|0|0.1	0.875|0.000|0.125	1.30391583640502	1003	41	31	426697159	972	0.0404738400789733	0.999999927348947	0.569444444444444	2.25
0.8|1|0.1	0.421|0.526|0.053	0.942503154323607	1004	29	20	426697170	984	0.0286278381046397	0.999999953128353	0.591836734693878	1.95
0.9|1|0.1	0.450|0.500|0.050	0.962462617458836	1004	29	20	426697170	984	0.0286278381046397	0.999999953128353	0.591836734693878	2
0.9|0.9|0.1	0.474|0.474|0.053	0.995202655920265	1004	29	20	426697170	984	0.0286278381046397	0.999999953128353	0.591836734693878	2
1|1|0.1	0.476|0.476|0.048	0.983625613533771	1004	29	20	426697170	984	0.0286278381046397	0.999999953128353	0.591836734693878	2
0.9|0.8|0.1	0.500|0.444|0.056	1.02363949762094	1004	29	20	426697170	984	0.0286278381046397	0.999999953128353	0.591836734693878	2.05
1|0.9|0.1	0.500|0.450|0.050	1.00764747433638	1004	29	20	426697170	984	0.0286278381046397	0.999999953128353	0.591836734693878	2.05
1|0.8|0.1	0.526|0.421|0.053	1.03774012564147	1004	29	20	426697170	984	0.0286278381046397	0.999999953128353	0.591836734693878	2.05
1|0.7|0.1	0.556|0.389|0.056	1.06482140225237	1004	29	20	426697170	984	0.0286278381046397	0.999999953128353	0.591836734693878	2.1
0.8|0|0.1	0.889|0.000|0.111	1.27162714066268	1005	38	30	426697160	975	0.0375123395853899	0.99999992969253	0.558823529411765	2.3
0.9|0|0.1	0.900|0.000|0.100	1.21941788243703	1007	36	30	426697160	977	0.035538005923001	0.99999992969253	0.545454545454545	2.35
1|0|0.1	0.909|0.000|0.091	1.21024946001486	1007	36	30	426697160	977	0.035538005923001	0.99999992969253	0.545454545454545	2.35
0|0.1|0	0.000|1.000|0.000	0.307110654067993	1013	0	0	426697190	1013	0	1	0	1.65
0.1|1|0	0.091|0.909|0.000	0.387949971545019	1013	0	0	426697190	1013	0	1	0	1.75
0.1|0.9|0	0.100|0.900|0.000	0.389562350624209	1013	0	0	426697190	1013	0	1	0	1.75
0.1|0.8|0	0.111|0.889|0.000	0.401215159510371	1013	0	0	426697190	1013	0	1	0	1.75
0.1|0.7|0	0.125|0.875|0.000	0.422347891998322	1013	0	0	426697190	1013	0	1	0	1.8
0.1|0.6|0	0.143|0.857|0.000	0.437231513373441	1013	0	0	426697190	1013	0	1	0	1.8
0.1|0.5|0	0.167|0.833|0.000	0.453519986743271	1013	0	0	426697190	1013	0	1	0	1.8
0.2|0.9|0	0.182|0.818|0.000	0.474736883030533	1013	0	0	426697190	1013	0	1	0	1.85
0.1|0.4|0	0.200|0.800|0.000	0.490708207888465	1013	0	0	426697190	1013	0	1	0	1.85
0.2|0.7|0	0.222|0.778|0.000	0.508317388172458	1013	0	0	426697190	1013	0	1	0	1.85
0.3|1|0	0.231|0.769|0.000	0.526748725708718	1013	0	0	426697190	1013	0	1	0	1.9
0.1|0.3|0	0.250|0.750|0.000	0.544051288395748	1013	0	0	426697190	1013	0	1	0	1.9
0.3|0.8|0	0.273|0.727|0.000	0.569809979179404	1013	0	0	426697190	1013	0	1	0	1.95
0.2|0.5|0	0.286|0.714|0.000	0.583894227275978	1013	0	0	426697190	1013	0	1	0	1.95
0.3|0.7|0	0.300|0.700|0.000	0.597676105028888	1013	0	0	426697190	1013	0	1	0	1.95
0.4|0.9|0	0.308|0.692|0.000	0.610253319208538	1013	0	0	426697190	1013	0	1	0	1.95
0.1|0.2|0	0.333|0.667|0.000	0.635872685812944	1013	0	0	426697190	1013	0	1	0	2
0.5|0.9|0	0.357|0.643|0.000	0.661019395696342	1013	0	0	426697190	1013	0	1	0	2
0.4|0.7|0	0.364|0.636|0.000	0.664659522803612	1013	0	0	426697190	1013	0	1	0	2
0.3|0.5|0	0.375|0.625|0.000	0.682565275350786	1013	0	0	426697190	1013	0	1	0	2.05
0.5|0.8|0	0.385|0.615|0.000	0.687615285665532	1013	0	0	426697190	1013	0	1	0	2.05
0.2|0.3|0	0.400|0.600|0.000	0.702863707392214	1013	0	0	426697190	1013	0	1	0	2.05
0.7|1|0	0.412|0.588|0.000	0.716525666328516	1013	0	0	426697190	1013	0	1	0	2.05
0.5|0.7|0	0.417|0.583|0.000	0.716054554688782	1013	0	0	426697190	1013	0	1	0	2.05
0.3|0.4|0	0.429|0.571|0.000	0.735471052555052	1013	0	0	426697190	1013	0	1	0	2.1
0.7|0.9|0	0.437|0.562|0.000	0.739986472573432	1013	0	0	426697190	1013	0	1	0	2.1
0.4|0.5|0	0.444|0.556|0.000	0.752806193129701	1013	0	0	426697190	1013	0	1	0	2.1
0.5|0.6|0	0.455|0.545|0.000	0.755814396490543	1013	0	0	426697190	1013	0	1	0	2.1
0.6|0.7|0	0.462|0.538|0.000	0.767210983656809	1013	0	0	426697190	1013	0	1	0	2.1
0.7|0.8|0	0.467|0.533|0.000	0.768688089658414	1013	0	0	426697190	1013	0	1	0	2.1
0.8|0.9|0	0.471|0.529|0.000	0.776678255574856	1013	0	0	426697190	1013	0	1	0	2.15
0.9|1|0	0.474|0.526|0.000	0.787188565338975	1013	0	0	426697190	1013	0	1	0	2.15
0.1|0.1|0	0.500|0.500|0.000	0.80405736926077	1013	0	0	426697190	1013	0	1	0	2.15
1|0.9|0	0.526|0.474|0.000	0.829158742870488	1013	0	0	426697190	1013	0	1	0	2.2
0.9|0.8|0	0.529|0.471|0.000	0.829568305081695	1013	0	0	426697190	1013	0	1	0	2.2
0.8|0.7|0	0.533|0.467|0.000	0.831310384176819	1013	0	0	426697190	1013	0	1	0	2.2
0.7|0.6|0	0.538|0.462|0.000	0.832459554003906	1013	0	0	426697190	1013	0	1	0	2.2
0.6|0.5|0	0.545|0.455|0.000	0.840742258999742	1013	0	0	426697190	1013	0	1	0	2.2
0.5|0.4|0	0.556|0.444|0.000	0.852198372989777	1013	0	0	426697190	1013	0	1	0	2.2
0.9|0.7|0	0.562|0.437|0.000	0.853092371354247	1013	0	0	426697190	1013	0	1	0	2.2
0.4|0.3|0	0.571|0.429|0.000	0.859256618685908	1013	0	0	426697190	1013	0	1	0	2.25
0.7|0.5|0	0.583|0.417|0.000	0.868374560134462	1013	0	0	426697190	1013	0	1	0	2.25
1|0.7|0	0.588|0.412|0.000	0.868092972426675	1013	0	0	426697190	1013	0	1	0	2.25
0.3|0.2|0	0.600|0.400|0.000	0.878665780330686	1013	0	0	426697190	1013	0	1	0	2.25
0.8|0.5|0	0.615|0.385|0.000	0.88668242955515	1013	0	0	426697190	1013	0	1	0	2.25
0.5|0.3|0	0.625|0.375|0.000	0.898175678213585	1013	0	0	426697190	1013	0	1	0	2.3
0.7|0.4|0	0.636|0.364|0.000	0.898723093161538	1013	0	0	426697190	1013	0	1	0	2.3
0.9|0.5|0	0.643|0.357|0.000	0.905820871438756	1013	0	0	426697190	1013	0	1	0	2.3
0.2|0.1|0	0.667|0.333|0.000	0.921215534844413	1013	0	0	426697190	1013	0	1	0	2.35
0.9|0.4|0	0.692|0.308|0.000	0.927288975110056	1013	0	0	426697190	1013	0	1	0	2.35
0.7|0.3|0	0.700|0.300|0.000	0.9292155308632	1013	0	0	426697190	1013	0	1	0	2.35
0.5|0.2|0	0.714|0.286|0.000	0.93182548818739	1013	0	0	426697190	1013	0	1	0	2.35
0.8|0.3|0	0.727|0.273|0.000	0.941763184404789	1013	0	0	426697190	1013	0	1	0	2.4
0.3|0.1|0	0.750|0.250|0.000	0.941460390412991	1013	0	0	426697190	1013	0	1	0	2.4
1|0.3|0	0.769|0.231|0.000	0.946956842094715	1013	0	0	426697190	1013	0	1	0	2.45
0.7|0.2|0	0.778|0.222|0.000	0.947051680991191	1013	0	0	426697190	1013	0	1	0	2.45
0.4|0.1|0	0.800|0.200|0.000	0.945078934003384	1013	0	0	426697190	1013	0	1	0	2.45
0.9|0.2|0	0.818|0.182|0.000	0.948691937497566	1013	0	0	426697190	1013	0	1	0	2.5
0.5|0.1|0	0.833|0.167|0.000	0.945250899349097	1013	0	0	426697190	1013	0	1	0	2.5
0.6|0.1|0	0.857|0.143|0.000	0.943495730224836	1013	0	0	426697190	1013	0	1	0	2.5
0.7|0.1|0	0.875|0.125|0.000	0.943903909655133	1013	0	0	426697190	1013	0	1	0	2.55
0.8|0.1|0	0.889|0.111|0.000	0.939337116915105	1013	0	0	426697190	1013	0	1	0	2.55
0.9|0.1|0	0.900|0.100|0.000	0.936567199378715	1013	0	0	426697190	1013	0	1	0	2.55
1|0.1|0	0.909|0.091|0.000	0.935371373048153	1013	0	0	426697190	1013	0	1	0	2.55
0.1|0|0	1.000|0.000|0.000	0.920473807059926	1013	0	0	426697190	1013	0	1	0	2.65
